# Supplementary material for: Molecular epidemiology and population structure of Providencia stuartii obtained from humans and other sources
Source: Microbiol Spectr. 2025 Dec 31;14(2):e02032-25. doi: 10.1128/spectrum.02032-25 (PMC12889124; doi:10.1128/spectrum.02032-25)
Supplement: Supplemental data set — Metadata of the genomes. [file spectrum.02032-25-s0008.xlsx]

## Sheet: Dataset P stuartii MLST
Supplementary Dataset
Strains	Used by MLST	Accession number or PUBMID	ANI %	Origin	Country	Collection date	ESBL / Carbapenemase	Inc Group	Origin of the sample	Allelic profile							ST
										rpoB	tsf	sucC	pflB	ftsA	dnaA	leuS
15300	Genome	GCF_050898035.1	99.51	Homo sapiens	Mexico	2018	TEM-116	ColRNAI	Wound	1	1	1	1	1	1	1	1
2024EP-00130	Genome	GCA_038507625.1	99.45	Homo sapiens	USA	2024	NDM-7	IncA/C2	Urine	1	1	1	1	1	1	1	1
2025EP-00242	Genome	GCA_051327305.1	99.237	Homo Sapiens	USA	2025	NDM-7	IncA/C2	Urine	1	1	1	1	1	1	1	1
2025HL-00283	Genome	GCA_049745335.1	99.2195	Homo Sapiens	USA	2025	NDM-1, OXA-10	IncA/C2	Unknown	1	1	1	1	1	1	1	1
BE2467	Genome	GCF_001888205.1	99.42	Homo sapiens	USA	1983	Negative	IncX8	Urine	2	2	1	2	2	2	2	2
FDAARGOS291	Genome	GCF_002983665.1	99.49	Homo sapiens	USA	2014	Negative	Not identified	Urine	2	2	1	2	2	2	2	2
NCTC12257	Genome	GCF_900455285.1	99.39	Homo sapiens	United Kingdom	2017	Negative	IncA/C2	Urine	2	2	1	2	2	2	2	2
PRV00003	Genome	GCF_015739565.1	99.43	Homo sapiens	USA	2017	Negative	IncA/C2	Urine	2	2	1	2	2	2	2	2
PRV00004	genome	GCF_015739585.1	99.5	Homo sapiens	USA	2017	Negative	Not identified	Tissue	2	2	1	2	2	2	2	2
PRV00007	Genome	GCF_015739495.1	99.5	Homo sapiens	USA	2018	Negative	Not identified	Sputum	2	2	1	2	2	2	2	2
PRV00011	Genome	GCF_015739445.1	99.49	Homo sapiens	USA	2018	Negative	Not identified	Wound	2	2	1	2	2	2	2	2
PROV119	Genome	GCF_028482435.1	99.39	Homo sapiens	China	Unknown	Negative	IncA/C2	Unknown	2	2	1	2	2	2	2	2
dmpro_r714	Genome	GCF_040839465.1	99.42	Homo sapiens	Bangladesh	2017	Negative	IncA/C2 / Col3M	Wound Swab	2	2	1	2	2	2	2	2
dmpro_s679	Genome	GCF_040295015.1	99.43	Homo sapiens	Bangladesh	2017	Negative	IncA/C2 / Col3M / ColE10	Wound Swab	2	2	1	2	2	2	2	2
dmpro_s979a	Genome	GCF_040294985.1	99.43	Homo sapiens	Bangladesh	2017	Negative	IncA/C2 / Col3M	Blood	2	2	1	2	2	2	2	2
dmpro_s887	Genome	GCF_040295045.1	99.42	Homo sapiens	Bangladesh	2017	Negative	IncA/C2 / Col3M / ColE10	Wound Swab	2	2	1	2	2	2	2	2
dmpro_s672	Genome	GCF_040295065.1	99.42	Homo sapiens	Bangladesh	2017	Negative	IncA/C2 / Col3M / ColE10	Wound Swab	2	2	1	2	2	2	2	2
dmpro_s603	Genome	GCF_040295085.1	99.37	Homo sapiens	Bangladesh	2017	Negative	Not identified	Wound Swab	2	2	1	2	2	2	2	2
2024GO-0112	Genome	GCA_037667495.1	99.39	Homo sapiens	USA	2024	NDM-7	IncA/C2	Unknown	2	2	1	2	2	2	2	2
CR-685	Genome	GCA_037383285.2	99.5	Homo sapiens	USA	2016	CTX-M-15	Not identified	Unknown	2	2	1	2	2	2	2	2
PRV00075	Genome	GCA_034300315.1	99.5	Homo sapiens	USA	2022	Negative	Not identified	Urine	2	2	1	2	2	2	2	2
PRV00085	Genome	GCA_034301815.1	99.53	Homo sapiens	USA	2022	Negative	Not identified	Sputum	2	2	1	2	2	2	2	2
2024IQ-00136	Genome	GCA_041263445.1	99.44	Homo sapiens	USA	2024	NDM-7, CTX-M-14	IncA/C2	Unknown	2	2	1	2	2	2	2	2
PRV00068	Genome	GCA_034300135.1	99.2742	Homo Sapiens	USA	2022	Negative	Not identified	Blood	2	2	1	2	2	2	2	2
PRV00073	Genome	GCA_034300255.1	99.3807	Homo Sapiens	USA	2022	Negative	Not identified	Urine	2	2	1	2	2	2	2	2
PRV00099	Genome	GCA_034307305.1	99.3723	Homo Sapiens	USA	2023	Negative	Not identified	Urine	2	2	1	2	2	2	2	2
PRV00101	Genome	GCA_034307345.1	99.3532	Homo Sapiens	USA	2023	Negative	Not identified	Urine	2	2	1	2	2	2	2	2
PRV00103	Genome	GCA_034307425.1	99.3455	Homo Sapiens	USA	2023	Negative	Not identified	Urine	2	2	1	2	2	2	2	2
PRV00110	Genome	GCA_034307525.1	99.3536	Homo Sapiens	USA	2023	CTX-M-15	Not identified	Urine	2	2	1	2	2	2	2	2
PRV00117	Genome	GCA_034307985.1	99.3835	Homo Sapiens	USA	2023	Negative	Not identified	Urine	2	2	1	2	2	2	2	2
PRV00139	Genome	GCA_045942805.1	99.3883	Homo Sapiens	USA	2024	Negative	Not identified	Tissue	2	2	1	2	2	2	2	2
PRV00153	Genome	GCA_045963455.1	99.2962	Homo Sapiens	USA	2024	Negative	Not identified	Sputum	2	2	1	2	2	2	2	2
PRV00157	Genome	GCA_045955395.1	99.3163	Homo Sapiens	USA	2024	Negative	Not identified	Urine	2	2	1	2	2	2	2	2
PRV00161	Genome	GCA_045955475.1	99.3709	Homo Sapiens	USA	2024	Negative	Not identified	Urine	2	2	1	2	2	2	2	2
2025IQ-00090	Genome	GCA_049368755.1	99.2831	Homo Sapiens	USA	2025	NDM-1, OXA-10, CMY-23	IncA/C2	Unknown	2	2	1	2	2	2	2	2
MRSN2154	Genome	GCF_000259175.1	99.47	Homo sapiens	Afghanistan	2011	Negative	Not identified	Blood	3	3	2	3	3	3	3	3
PROV250	Genome	GCF_028478105.1	99.43	Homo sapiens	China	2017	Negative	IncA/C2 / Col3M / ColRNAI	Unknown	3	3	2	3	3	3	3	3
PROV268	Genome	GCF_028477805.1	99.5	Homo sapiens	China	2018	Negative	Not identified	Unknown	3	3	2	3	3	3	3	3
SHNIBPS63	Genome	GCF_032191795.1	99.47	Homo sapiens	Bangladesh	2021	NDM-1, OXA-10	Not identified	Burn Wound	3	3	2	3	3	3	3	3
1194-23	Genome	GCF_029075745.1	99.47	Homo sapiens	Poland	2022	NDM-5	Col3M	Urine	3	3	2	3	3	3	3	3
7272-22	Genome	GCF_029075645.1	99.47	Homo sapiens	Poland	2022	NDM-5	Col3M	Rectal Swab	3	3	2	3	3	3	3	3
6178-22	Genome	GCF_029075755.1	99.47	Homo sapiens	Poland	2022	NDM-5	Col3M	Urine	3	3	2	3	3	3	3	3
8918-22	Genome	GCF_029075765.1	99.47	Homo sapiens	Poland	2022	NDM-5	Col3M	Urine	3	3	2	3	3	3	3	3
7054-22	Genome	GCF_029075685.1	99.47	Homo sapiens	Poland	2022	NDM-5	Col3M	Wound	3	3	2	3	3	3	3	3
FFDD-588034	Genome	GCF_964209125.1	99.42	Homo sapiens	Tanzania	2021	OXA-10, CTX-M-32	IncA/C2 / IncN	Unknown	3	3	2	3	3	3	3	3
41	Genome	GCF_035747985.1	99.42	Homo sapiens	Italy	2022	NDM-1	IncA/C2	Rectal Swab	3	3	2	3	3	3	3	3
19182	Genome	GCF_050895555.1	99.97	Homo sapiens	Mexico	2021	Negative	IncQ2	Blood	3	3	2	3	3	3	3	3
1207364	Genome	GCF_050880525.1	99.2422	Homo Sapiens	Spain	2024	NDM-5	Col3M	Rectal swab	3	3	2	3	3	3	3	3
2024LY00058	Genome	GCA_040287825.1	99.2793	Homo Sapiens	USA	2024	NDM-1, SHV-30	IncA/C2	Sacrum drainage	3	3	2	3	3	3	3	3
2025LY-00134	Genome	GCA_051980615.1	99.2712	Homo Sapiens	USA	2025	NDM-1, SHV-30	IncA/C2	Buttock decubitus	3	3	2	3	3	3	3	3
23PS_NDM_RO05	Genome	GCA_043981545.1	99.2883	Homo Sapiens	Romania	2022	NDM-1	IncA/C2 / Col(BS512)	Unknown	3	3	2	3	3	3	3	3
23PS_NDM_RO16	Genome	GCA_043981195.1	99.1739	Homo Sapiens	Romania	2023	NDM-1, OXA-10, CMY-16	IncA/C2 / Col(BS512)	Unknown	3	3	2	3	3	3	3	3
23PS_NDM_RO18	Genome	GCA_043981625.1	99.1704	Homo Sapiens	Romania	2023	NDM-1, OXA-10, CMY-16	IncA/C2 / Col(BS512)	Unknown	3	3	2	3	3	3	3	3
23PS_NDM_RO34	Genome	GCA_043981865.1	99.2308	Homo Sapiens	Romania	2023	NDM-1, OXA-10, CMY-16	IncA/C2 / Col(BS512)	Unknown	3	3	2	3	3	3	3	3
23PS_NDM_RO36	Genome	GCA_043981945.1	99.1903	Homo Sapiens	Romania	2023	NDM-1, CMY-6	IncA/C2	Unknown	3	3	2	3	3	3	3	3
23PS_NDM_RO39	Genome	GCA_043982025.1	99.2287	Homo Sapiens	Romania	2022	NDM-1, CMY-16	IncA/C2 / Col(BS512)	Unknown	3	3	2	3	3	3	3	3
23PS_NDM_RO40	Genome	GCA_043980565.1	99.2065	Homo Sapiens	Romania	2022	NDM-1, CMY-16	IncA/C2 / Col(BS512)	Unknown	3	3	2	3	3	3	3	3
23PS_NDM_RO42	Genome	GCA_043979745.1	99.2041	Homo Sapiens	Romania	2022	NDM-1, CMY-16	IncA/C2 / Col(BS512)	Unknown	3	3	2	3	3	3	3	3
23Prov0001	Genome	SRR26152533	99.2162	Homo Sapiens	Spain	Unknown	NDM-5	Col3M	Unknown	3	3	2	3	3	3	3	3
2401FPGPS1	Genome	GCA_049095895.1	99.21	Homo Sapiens	Italy	2022	NDM-1, CMY-6	IncA/C2 / Col(BS512) / ColpVC	Blood	3	3	2	3	3	3	3	3
65	Genome	SRR23956544	99.1701	Homo Sapiens	Italy	2022	NDM-1, CMY-6	IncA/C2 / Col(BS512)	Respiratory sample	3	3	2	3	3	3	3	3
797600	Genome	GCF_045566355.1	99.2557	Homo Sapiens	Spain	2022	NDM-5	Col3M	Rectal swab	3	3	2	3	3	3	3	3
883	Genome	SRR23956543	99.235	Homo Sapiens	Italy	2022	NDM-1, CMY-6	IncA/C2	Urine	3	3	2	3	3	3	3	3
944575	Genome	GCF_045566635.1	99.2096	Homo Sapiens	Spain	2023	NDM-5	Col3M	Rectal swab	3	3	2	3	3	3	3	3
AMA004642	Genome	SRR26152564	99.2584	Homo Sapiens	Denmark	2022	NDM-5	Col3M	Unknown	3	3	2	3	3	3	3	3
KresCPE0466	Genome	SRR26152536	99.2366	Homo Sapiens	Norway	2022	NDM-5	Col3M	Unknown	3	3	2	3	3	3	3	3
KresCPE0469	Genome	SRR26152537	99.2416	Homo Sapiens	Norway	2022	NDM-5	Col3M	Unknown	3	3	2	3	3	3	3	3
NRZ-76581a	Genome	SRR26152570	99.1777	Homo Sapiens	Germany	2022	NDM-1	IncA/C2 / Col3M	Unknown	3	3	2	3	3	3	3	3
P31067	Genome	GCF_046116575.1	99.1598	Homo Sapiens	China	2023	TEM-1B	IncA/C2 / Col3M	Sputum	3	3	2	3	3	3	3	3
RIVM_C050563	Genome	SRR26152548	99.2462	Homo Sapiens	Netherlands	2023	NDM-5	Col3M	Unknown	3	3	2	3	3	3	3	3
RIVM_C051024	Genome	SRR26152549	99.2453	Homo Sapiens	Netherlands	2023	NDM-5	Col3M / Col(BS512)	Unknown	3	3	2	3	3	3	3	3
50655837	Genome	GCF_001463005.1	99.41	Homo sapiens	Norway	2012	NDM-1, OXA-10	IncA/C2	Urine	2	4	3	4	4	4	4	4
uvzsr-PT_24_00014-A12-	Genome	GCF_964212395.1	99.44	Homo sapiens	Slovakia	2023	OXA-10, CTX-M-15	Not identified	Rectal Swab	2	4	3	4	4	4	4	4
RIVM_C009128	Genome	ERR3712370	99.2184	Homo sapiens	Netherlands	2014	NDM-1, OXA-10, CMY-16	IncA/C2	Unknown	2	4	3	4	4	4	4	4
TUM13246	Genome	GCF_026011355.1	99.89	Unknown	Japan	2012	CTX-M-14	Not identified	Whole organism	4	2	4	5	5	2	5	5
4595	Genome	GCF_006517525.1	99.9	Homo sapiens	Brazil	2016	CTX-M-15	IncA/C2	Swab	4	2	4	5	5	2	5	5
BML2537	Genome	GCF_010320365.1	100	Homo sapiens	Japan	2018	IMP-10	IncA/C2	Urine	4	2	4	5	5	2	5	5
PRV00024	Genome	GCF_017152445.1	100	Homo sapiens	USA	2019	Negative	Not identified	Wound	4	2	4	5	5	2	5	5
CCBH27025	Genome	GCF_023572545.1	99.5	Homo sapiens	Brazil	2019	KPC-2	IncA/C2 / IncU	Blood	4	2	4	5	5	2	5	5
2023QG-00105	Genome	GCA_036870905.1	99.89	Homo sapiens	USA	2023	VIM-1	IncA/C2	Sputum	4	2	4	5	5	2	5	5
2024GN-00028	Genome	GCA_036672925.1	99.9	Homo sapiens	USA	2024	VIM-1	IncA/C2	Rectal Swab	4	2	4	5	5	2	5	5
2024GN-00254	Genome	GCA_041774095.1	99.87	Homo sapiens	USA	2024	VIM-1	IncA/C2	Rectal Swab	4	2	4	5	5	2	5	5
2024QG-00015	Genome	GCA_036624155.1	99.89	Homo sapiens	USA	2023	VIM-1	IncA/C2	Sputum	4	2	4	5	5	2	5	5
2024EP-00156	Genome	GCA_040039255.1	99.821	Homo Sapiens	USA	2024	NDM-7	IncA/C2	Urine	4	2	4	5	5	2	5	5
2025GO-00232	Genome	GCA_050554565.1	99.8279	Homo Sapiens	USA	2025	NDM-7	IncA/C2	Unknown	4	2	4	5	5	2	5	5
2025GO-00300	Genome	GCA_051379815.1	99.8532	Homo Sapiens	USA	2025	NDM-7	IncA/C2	Unknown	4	2	4	5	5	2	5	5
2025QG-00069	Genome	GCA_050214075.1	99.8619	Homo Sapiens	USA	2025	VIM-1	IncA/C2	Lavage bronchial	4	2	4	5	5	2	5	5
PRV00100	Genome	GCA_034307365.1	99.9119	Homo Sapiens	USA	2023	Negative	Not identified	Blood	4	2	4	5	5	2	5	5
PRV00105	Genome	GCA_034307445.1	99.9045	Homo Sapiens	USA	2023	Negative	Not identified	Blood	4	2	4	5	5	2	5	5
PRV00108	Genome	GCA_034307505.1	99.905	Homo Sapiens	USA	2023	Negative	Not identified	Sputum	4	2	4	5	5	2	5	5
2025IQ-00105	Genome	GCA_049597185.1	99.8611	Homo Sapiens	USA	2025	NDM-7	IncA/C2	Unknown	4	2	4	5	5	2	5	5
TUM13241	Genome	GCF_026009575.1	99.48	Unknown	Japan	2012	CTX-M-2	Not identified	Whole organism	5	2	1	6	6	5	6	6
FDAARGOS87	Genome	GCF_000783455.2	99.43	Homo sapiens	USA	2013	Negative	IncA/C2	Endotracheal aspirate	6	5	5	7	7	3	6	7
PRV00023	Genome	GCF_017152395.1	99.45	Homo sapiens	USA	2019	Negative	Not identified	Wound	6	5	5	7	7	3	6	7
PRV00077	Genome	GCA_034300375.1	99.1882	Homo Sapiens	USA	2022	Negative	Not identified	Wound	6	5	5	7	7	3	6	7
PRV00086	Genome	GCA_034301895.1	99.1234	Homo Sapiens	USA	2022	Negative	Not identified	Sputum	6	5	5	7	7	3	6	7
PRV00102	Genome	GCA_034307385.1	99.1381	Homo Sapiens	USA	2023	Negative	Not identified	Wound	6	5	5	7	7	3	6	7
PRV00124	Genome	GCA_034303975.1	99.1513	Homo Sapiens	USA	2023	Negative	Not identified	Urine	6	5	5	7	7	3	6	7
PS71	Genome	GCF_001968995.1	99.44	Homo sapiens	Grecia	2013	VIM-1, OXA-10, SHV-5	IncA/C2 / IncR / Col3M / ColE10	Blood	7	2	2	8	8	6	7	8
NRZ-74845	Genome	SRR26152572	99.1593	Homo Sapiens	Germany	2022	VIM-1, OXA-10, SHV-5	IncA/C2 / IncR / ColE10 / Col3M	Unknown	7	2	2	8	8	6	7	8
NRZ-81838a	Genome	SRR26152571	99.1485	Homo Sapiens	Germany	2022	VIM-1, OXA-10, TEM-1B	IncA/C2 / IncR	Unknown	7	2	2	8	8	6	7	8
RIVM_C015613	Genome	ERR3712913	99.1944	Homo Sapiens	Netherlands	2017	VIM-1, OXA-10, SHV-5	IncA/C2 / IncR	Unknown	7	2	2	8	8	6	7	8
FDAARGOS145	Genome	GCF_001558855.2	99.49	Homo sapiens	USA	2014	Negative	Not identified	Urine	8	2	2	9	7	1	8	9
INSRA21868	Genome	GCF_001267785.1	99.46	Homo sapiens	Portugal	2014	NDM-1	IncA/C2	Pus	9	6	1	10	1	2	9	10
PROV261	Genome	GCF_028477945.1	99.45	Homo sapiens	China	2014	Negative	Not identified	Unknown	2	4	3	4	4	7	4	11
PROV262	Genome	GCF_028477925.1	99.47	Homo sapiens	China	2014	Negative	Not identified	Unknown	10	7	6	11	9	8	10	12
PROV263	Genome	GCF_028477885.1	99.47	Homo sapiens	China	2014	Negative	Col3M	Unknown	10	7	6	11	9	8	10	12
PROV264	Genome	GCF_028477905.1	99.47	Homo sapiens	China	2014	Negative	Col3M	Unknown	10	7	6	11	9	8	10	12
AR0026	Genome	GCF_002947315.1	99.5	Unknown	Unknown	2015	Negative	Not identified	Unknown	10	7	6	11	9	8	10	12
PROV271	Genome	GCF_028477385.1	99.49	Homo sapiens	China	2017	Negative	Not identified	Unknown	10	7	6	11	9	8	10	12
MF1	Genome	GCF_010669105.1	99.48	Enviromental	China	2018	Negative	Col3M	Wastewater from pig manure	10	7	6	11	9	8	10	12
PRV00025	Genome	GCF_017153315.1	99.49	Homo sapiens	USA	2019	Negative	Not identified	Sputum	10	7	6	11	9	8	10	12
PS901	Genome	GCF_012956045.1	99.42	Homo sapiens	Peru	2019	NDM-1	IncA/C2	Urine	10	7	6	11	9	8	10	12
2020EL-00004	Genome	GCF_018069395.1	99.32	Homo sapiens	USA	2019	IMP-27	ColE10 / Col3M	Urine	10	7	6	11	9	8	10	12
2020EL-00072	Genome	GCF_018068225.1	99.5	Homo sapiens	USA	2020	IMP-27	Not identified	Urine	10	7	6	11	9	8	10	12
2021CK-01196	Genome	GCF_027286045.1	99.48	Homo sapiens	USA	2021	IMP-27	Not identified	Unknown	10	7	6	11	9	8	10	12
2021CK-01296	Genome	GCF_027286065.1	99.42	Homo sapiens	USA	2021	IMP-27	Not identified	Urine	10	7	6	11	9	8	10	12
D5720	Genome	GCF_030481825.1	99.47	Homo sapiens	China	2022	Negative	Not identified	Tissue fluid	10	7	6	11	9	8	10	12
PROV121	Genome	GCF_028482395.1	99.5	Homo sapiens	China	Unknown	Negative	Col3M	Unknown	10	7	6	11	9	8	10	12
dmpro_s126B	Genome	GCF_040297705.1	99.46	Homo sapiens	Bangladesh	2016	Negative	Not identified	Wound Swab	10	7	6	11	9	8	10	12
dmpro_s340a	Genome	GCF_040295145.1	99.43	Homo sapiens	Bangladesh	2016	Negative	Not identified	Wound Swab	10	7	6	11	9	8	10	12
dmpro_s151	Genome	GCF_040297745.1	99.44	Homo sapiens	Bangladesh	2016	Negative	Not identified	Wound Swab	10	7	6	11	9	8	10	12
dmpro_s428a	Genome	GCF_040295105.1	99.4	Homo sapiens	Bangladesh	2017	Negative	Not identified	Wound Swab	10	7	6	11	9	8	10	12
dmpro_s882a	Genome	GCF_040253745.1	99.38	Homo sapiens	Bangladesh	2017	Negative	IncA/C2	Tracheal aspirate	10	7	6	11	9	8	10	12
IITR153	Genome	GCF_039710445.1	99.4	Enviromental	India	2019	NDM-1	Not identified	STP water	10	7	6	11	9	8	10	12
304-1	Genome	GCF_041024695.1	99.41	Insect	Nigeria	2022	NDM-4, OXA-10	IncA/C2 / Col3M / ColRNAI	Fly	10	7	6	11	9	8	10	12
309-1	Genome	GCF_041024755.1	99.42	Insect	Nigeria	2022	NDM-4, OXA-10	IncA/C2 / Col3M / ColRNAI	Fly	10	7	6	11	9	8	10	12
fly-144	Genome	GCF_041092845.1	99.48	Insect	China	2023	NDM-1	Col3M	Fly	10	7	6	11	9	8	10	12
fly-129	Genome	GCF_041093085.1	99.49	Insect	China	2023	NDM-1	Col3M	Fly	10	7	6	11	9	8	10	12
fly-101	Genome	GCF_041093525.1	99.47	Insect	China	2023	NDM-1	Col3M	Fly	10	7	6	11	9	8	10	12
fly-159	Genome	GCF_041092545.1	99.47	Insect	China	2023	NDM-1	Col3M	Fly	10	7	6	11	9	8	10	12
fly-95	Genome	GCF_041093635.1	99.47	Insect	China	2023	NDM-1	Col3M	Fly	10	7	6	11	9	8	10	12
fly-19	Genome	GCF_041094775.1	99.47	Insect	China	2023	NDM-1	Col3M	Fly	10	7	6	11	9	8	10	12
fly-173	Genome	GCF_041092315.1	99.47	Insect	China	2023	NDM-1	Col3M	Fly	10	7	6	11	9	8	10	12
fly-47	Genome	GCF_041094435.1	99.47	Insect	China	2023	NDM-1	ColE10 / Col3M	Fly	10	7	6	11	9	8	10	12
fly-542	Genome	GCF_041096555.1	99.46	Insect	China	2023	NDM-1	Col3M / Col(BS512)	Fly	10	7	6	11	9	8	10	12
fly-98	Genome	GCF_041093595.1	99.48	Insect	China	2023	NDM-1	Not identified	Fly	10	7	6	11	9	8	10	12
fly-523	Genome	GCF_041096935.1	99.48	Insect	China	2023	NDM-1	Col3M	Fly	10	7	6	11	9	8	10	12
fly-519	Genome	GCF_041096955.1	99.48	Insect	China	2023	NDM-1	Col3M	Fly	10	7	6	11	9	8	10	12
fly-672	Genome	GCF_040141925.1	99.48	Insect	China	2023	NDM-1	Not identified	Fly	10	7	6	11	9	8	10	12
fly-688	Genome	GCF_040141735.1	99.42	Insect	China	2023	NDM-1	Not identified	Fly	10	7	6	11	9	8	10	12
fly-1201	Genome	GCF_040136765.1	99.48	Insect	China	2023	NDM-1	ColE10 / Col3M	Fly	10	7	6	11	9	8	10	12
2024CK-00366	Genome	GCF_038069215.1	99.48	Homo sapiens	USA	2024	IMP-27	Not identified	Urine	10	7	6	11	9	8	10	12
2020CK-00467	Genome	GCA_036925515.2	99.43	Homo sapiens	USA	2020	IMP-27	Not identified	Sputum	10	7	6	11	9	8	10	12
2022DK-00108	Genome	GCA_036419875.2	99.41	Homo sapiens	USA	2022	NDM-1	IncA/C2 / Col3M	Wound	10	7	6	11	9	8	10	12
2024CK-00593	Genome	GCA_039603835.1	99.49	Homo sapiens	USA	2024	IMP-27	Not identified	Urine	10	7	6	11	9	8	10	12
2024CK-01390	Genome	GCF_042165595.1	99.48	Homo sapiens	USA	2024	IMP-27	Not identified	Wound/Abscess	10	7	6	11	9	8	10	12
PRV00115	Genome	GCA_034307945.1	99.48	Homo sapiens	USA	2023	Negative	Not identified	Urine	10	7	6	11	9	8	10	12
Provsp_2-29	Genome	GCF_015832305.1	99.1403	Animal	China	2019	Negative	Not identified	Swine (Fecal sample)	10	7	6	11	9	8	10	12
2025HL-00033	Genome	GCA_047620785.1	99.224	Homo Sapiens	USA	2024	IMP-27	Not identified	Urine	10	7	6	11	9	8	10	12
2025QG-00128	Genome	GCA_050870155.1	99.2452	Homo Sapiens	USA	2025	IMP-27	Not identified	Urine	10	7	6	11	9	8	10	12
2024GS-00004	Genome	GCA_048903505.1	99.1777	Homo Sapiens	USA	2024	IMP-27	Not identified	Urine	10	7	6	11	9	8	10	12
PRV00112	Genome	GCA_034307865.1	99.3133	Homo Sapiens	USA	2023	Negative	Not identified	Tissue	10	7	6	11	9	8	10	12
PRV00118	Genome	GCA_034308005.1	99.3362	Homo Sapiens	USA	2023	Negative	Not identified	Urine	10	7	6	11	9	8	10	12
PRV00140	Genome	GCA_045956675.1	99.2697	Homo Sapiens	USA	2024	Negative	Not identified	Wound	10	7	6	11	9	8	10	12
PRV00145	Genome	GCA_045944855.1	99.2875	Homo Sapiens	USA	2024	OXA-1	Not identified	Sputum	10	7	6	11	9	8	10	12
PRV00146	Genome	GCA_045942845.1	99.2099	Homo Sapiens	USA	2024	CMY-16	Col3M	Blood	10	7	6	11	9	8	10	12
PRV00148	Genome	GCA_045942865.1	99.2611	Homo Sapiens	USA	2024	Negative	Col3M	Urine	10	7	6	11	9	8	10	12
PRV00152	Genome	GCA_045942885.1	99.2967	Homo Sapiens	USA	2024	OXA-1	Not identified	Urine	10	7	6	11	9	8	10	12
AS012334	Genome	GCF_010597545.1	99.5	Homo sapiens	USA	2014	Negative	Col440I	Lung	11	2	2	12	10	2	11	13
2023QW-00157	Genome	GCA_037736555.1	99.41	Homo sapiens	USA	2023	VIM-1	IncA/C2 / Col3M	Urine	11	2	2	12	10	2	11	13
AS012498	Genome	GCF_010588105.1	99.45	Homo sapiens	USA	2015	Negative	IncA/C2	Lung	12	8	1	13	11	5	12	14
2022KU-00178	Genome	GCA_036742535.2	99.5	Homo sapiens	USA	2022	NDM-1	Not identified	Urine	12	8	1	13	11	5	12	14
2022KU-00279	Genome	GCA_036706615.1	99.5	Homo sapiens	USA	2022	NDM-1	Not identified	Urine	12	8	1	13	11	5	12	14
2024JQ-00062	Genome	GCA_037933735.1	99.42	Homo sapiens	USA	2024	NDM-1	IncA/C2	Rectal Swab	12	8	1	13	11	5	12	14
OH1521	Genome	GCA_043962035.1	99.48	Homo sapiens	USA	2023	Negative	Not identified	Urine	12	8	1	13	11	5	12	14
OH1621	Genome	GCA_044842025.1	99.47	Homo sapiens	USA	2022	Negative	Not identified	Urine	12	8	1	13	11	5	12	14
2025BB-00221	Genome	GCA_051575425.1	99.2766	Homo Sapiens	USA	2025	Negative	Not identified	Unknown	12	8	1	13	11	5	12	14
2025EP-00077	Genome	GCA_048877345.1	99.1825	Homo Sapiens	USA	2025	NDM-7	IncA/C2	Blood	12	8	1	13	11	5	12	14
2025EP-00247	Genome	GCA_051329505.1	99.2089	Homo Sapiens	USA	2025	NDM-7	IncA/C2	Urine	12	8	1	13	11	5	12	14
2024IQ-00280	Genome	GCA_047169245.1	99.2158	Homo Sapiens	USA	2024	NDM-7, CTX-M-15, OXA-1	IncA/C2	Unknown	12	8	1	13	11	5	12	14
2025IQ-00043	Genome	GCA_048002305.1	99.2089	Homo Sapiens	USA	2025	NDM-7, CTX-M-15, OXA-1	IncA/C2	Unknown	12	8	1	13	11	5	12	14
009-16	Genome	GCF_031921645.1	99.43	Homo sapiens	Brazil	2016	NDM-1, CTX-M-8	IncA/C2	catheter tip	13	6	2	14	7	8	13	15
wls1947	Genome	GCF_009706215.1	99.47	Unknown	Poland	2019	Negative	Not identified	Unknown	13	6	2	14	7	8	13	15
KCTC23281	Genome	GCF_014652175.1	99.47	Unknown	Unknown	2020	Negative	Not identified	Unknown	13	6	2	14	7	8	13	15
OH1601	Genome	GCA_044841885.1	99.49	Homo sapiens	USA	2022	Negative	Not identified	Urine	13	6	2	14	7	8	13	15
20301	Isolate	GCF_050895615.1	99.48	Homo sapiens	Mexico	2022	Negative	Not identified	Urine	13	6	2	14	7	8	13	15
18AR0129	Genome	GCA_046126455.1	99.1654	Homo Sapiens	New Zealand	2018	NDM-1	IncA/C2 / Col3M	Biopsy	13	6	2	14	7	8	13	15
2022QG-000035	Genome	GCA_036716195.2	99.1246	Homo Sapiens	USA	2022	VIM-1	IncA/C2	Wound	13	6	2	14	7	8	13	15
AS012483	Genome	GCF_010589975.1	99.47	Homo sapiens	USA	2016	CTX-M-2, OXA-2	IncA/C2	Lung	14	2	2	14	7	2	14	16
PROV187	Genome	GCF_028480005.1	99.5	Homo sapiens	China	2016	Negative	Col3M	Unknown	15	2	2	15	12	9	15	17
PS0001	Genome	GCF_024654725.1	99.5	Homo sapiens	Ghana	2018	Negative	Col3M / ColRNAI	soft tissue biopsy	15	2	2	15	12	9	15	17
17AR1574	Genome	GCA_046126275.1	99.1674	Homo Sapiens	New Zealand	2017	NDM-1	IncA/C2	Blood	15	2	2	15	12	9	15	17
18AR0066	Genome	GCA_046126355.1	99.152	Homo Sapiens	New Zealand	2018	NDM-1	IncA/C2	Catheter tip	15	2	2	15	12	9	15	17
2023QG-00057	Genome	GCA_036414655.2	99.2202	Homo Sapiens	USA	2023	IMP-27	ColRNAI	Urine	15	2	2	15	12	9	15	17
AMR02961	Genome	GCA_048234895.1	99.2225	Homo Sapiens	Slovenia	2024	VIM-1	Not identified	Wound	15	2	2	15	12	9	15	17
PROV267	Genome	GCF_028477825.1	99.51	Homo sapiens	China	2017	Negative	IncQ2	Unknown	16	2	2	16	5	2	16	18
FDAARGOS294	Genome	GCF_002206175.2	99.48	Homo sapiens	USA	2018	Negative	Not identified	Unknown	17	2	2	17	7	2	17	19
2021EL-01179	Genome	GCF_020531885.1	99.42	Homo sapiens	USA	2021	KPC-3, OXA-9, CTX-M-15	IncA/C2 / IncN	Sputum	17	2	2	17	7	2	17	19
2021EL-01138	Genome	GCF_019334265.1	99.42	Homo sapiens	USA	2021	KPC-3, OXA-9, CTX-M-15	IncA/C2 / IncN	Rectal Swab	17	2	2	17	7	2	17	19
8929-22	Genome	GCF_029075875.1	99.4	Homo sapiens	Poland	2022	NDM-1, OXA-10	IncA/C2	Wound	17	2	2	17	7	2	17	19
10042-22	Genome	GCF_029075585.1	99.39	Homo sapiens	Poland	2022	NDM-1, OXA-10	IncA/C2	Wound	17	2	2	17	7	2	17	19
5219-22	Genome	GCF_029075605.1	99.39	Homo sapiens	Poland	2022	NDM-1, OXA-10	IncA/C2	Wound	17	2	2	17	7	2	17	19
8015-22	Genome	GCF_029075615.1	99.38	Homo sapiens	Poland	2022	NDM-1, OXA-10	IncA/C2	Urine	17	2	2	17	7	2	17	19
2023EL-01247	Genome	GCF_035282045.1	99.42	Homo sapiens	USA	2023	KPC-3, CTX-M-15	IncA/C2 / IncX8	Rectal Swab	17	2	2	17	7	2	17	19
2021LY00013	Genome	GCA_039307225.1	99.46	Homo sapiens	USA	2021	NDM-1	IncA/C2	Unknown	17	2	2	17	7	2	17	19
2022AS-000229	Genome	GCA_036416415.2	99.42	Homo sapiens	USA	2022	KPC-3	IncA/C2	Urine	17	2	2	17	7	2	17	19
2022GO-0024	Genome	GCA_036690825.2	99.42	Homo sapiens	USA	2022	NDM-7	IncA/C2	Unknown	17	2	2	17	7	2	17	19
2023AS-000234	Genome	GCA_036371625.2	99.43	Homo sapiens	USA	2023	KPC-3	IncA/C2	Sputum	17	2	2	17	7	2	17	19
2023AS-000298	Genome	GCA_034315425.1	99.42	Homo sapiens	USA	2023	KPC-3	IncA/C2	Unknown	17	2	2	17	7	2	17	19
2023EP-00054	Genome	GCA_036713975.2	99.2311	Homo Sapiens	USA	2023	NDM-7	IncA/C2	Urine	17	2	2	17	7	2	17	19
2023ZN-0081	Genome	GCA_036691065.1	99.181	Homo Sapiens	USA	2023	VIM-1, TEM-1B	IncA/C2	Urine	17	2	2	17	7	2	17	19
2024GO-0005	Genome	GCA_046120765.1	99.25	Homo Sapiens	USA	2023	NDM-7	IncA/C2 / IncX8	Unknown	17	2	2	17	7	2	17	19
2025AS-000430	Genome	GCA_050915095.1	99.2533	Homo Sapiens	USA	2025	IMP-27	IncX8	Wound	17	2	2	17	7	2	17	19
2025DM-00066	Genome	GCA_051967015.1	99.1902	Homo Sapiens	USA	2025	NDM-1, CTX-M-15, TEM-1A	IncA/C2	Unknown	17	2	2	17	7	2	17	19
2025EH-00087	Genome	GCA_051466885.1	99.2118	Homo Sapiens	USA	2025	NDM-7	IncA/C2	Urine	17	2	2	17	7	2	17	19
2025GO-00336	Genome	GCA_052000045.1	99.2153	Homo Sapiens	USA	2025	NDM-1, OXA-10	IncA/C2	Unknown	17	2	2	17	7	2	17	19
22CPE-109	Genome	SRR26152531	99.163	Homo Sapiens	Finland	2022	NDM-1, OXA-10	IncA/C2	Unknown	17	2	2	17	7	2	17	19
294-22	Genome	SRR26152563	99.148	Homo Sapiens	Germany	2022	NDM-1, OXA-10, CMY-16	IncA/C2	Unknown	17	2	2	17	7	2	17	19
927352	Genome	GCF_045566365.1	99.1635	Homo Sapiens	Spain	2023	NDM-1, OXA-10, CMY-16	IncA/C2	Wound	17	2	2	17	7	2	17	19
A26614	Genome	GCF_050158205.1	99.1221	Homo Sapiens	Germany	2022	NDM-1, OXA-10, CMY-16	IncA/C2	Unknown	17	2	2	17	7	2	17	19
AMA004615	Genome	SRR26152542	99.1679	Homo Sapiens	Denmark	2022	NDM-1, OXA-10, CMY-16	IncA/C2	Unknown	17	2	2	17	7	2	17	19
AMA004620	Genome	SRR26152532	99.1803	Homo Sapiens	Denmark	2022	NDM-1, OXA-10, CMY-16	IncA/C2	Unknown	17	2	2	17	7	2	17	19
E337439	Genome	SRR26152554	99.1724	Homo Sapiens	Ireland	2023	NDM-1, OXA-10, CMY-16	IncA/C2	Unknown	17	2	2	17	7	2	17	19
E423319	Genome	SRR26152552	99.1622	Homo Sapiens	Ireland	2022	NDM-1, OXA-10, CMY-16	IncA/C2	Unknown	17	2	2	17	7	2	17	19
KP220580	Genome	GCF_051549715.1	99.123	Homo Sapiens	Ireland	2022	NDM-1, OXA-10, CMY-16	IncA/C2	Unknown	17	2	2	17	7	2	17	19
KresCPE0560	Genome	SRR26152535	99.1857	Homo Sapiens	Norway	2022	NDM-1, OXA-10, CMY-16	IncA/C2	Unknown	17	2	2	17	7	2	17	19
KresCPE0568	Genome	SRR26152534	99.2198	Homo Sapiens	Norway	2022	NDM-1, OXA-10, CMY-16	IncA/C2	Unknown	17	2	2	17	7	2	17	19
NRZ-76464	Genome	SRR26152561	99.1785	Homo Sapiens	Germany	2022	NDM-1, OXA-10, CMY-16	IncA/C2	Unknown	17	2	2	17	7	2	17	19
NRZ-76970	Genome	SRR26152562	99.1946	Homo Sapiens	Germany	2022	NDM-1, OXA-10, CMY-16	IncA/C2	Unknown	17	2	2	17	7	2	17	19
NRZ-78228	Genome	SRR26152559	99.1423	Homo Sapiens	Germany	2022	NDM-1, OXA-10, CMY-16	IncA/C2	Unknown	17	2	2	17	7	2	17	19
NRZ-78686	Genome	SRR26152556	99.1835	Homo Sapiens	Germany	2022	NDM-1, OXA-10, CMY-16	IncA/C2	Unknown	17	2	2	17	7	2	17	19
NRZ-79307	Genome	SRR26152558	99.1829	Homo Sapiens	Germany	2022	NDM-1, OXA-10, CMY-16	IncA/C2	Unknown	17	2	2	17	7	2	17	19
NRZ-79541b	Genome	SRR26152555	99.1819	Homo Sapiens	Germany	2022	NDM-1, OXA-10, CMY-16	IncA/C2	Unknown	17	2	2	17	7	2	17	19
NRZ-80371	Genome	SRR26152565	99.2083	Homo Sapiens	Germany	Unknown	NDM-1, OXA-10, CMY-16	IncA/C2	Unknown	17	2	2	17	7	2	17	19
NRZ-83031	Genome	SRR26152557	99.1659	Homo Sapiens	Germany	2022	NDM-1, OXA-10, CMY-16	IncA/C2	Unknown	17	2	2	17	7	2	17	19
NRZ-83659b	Genome	SRR26152560	99.1835	Homo Sapiens	Germany	2023	NDM-1, OXA-10, CMY-16	IncA/C2	Unknown	17	2	2	17	7	2	17	19
NRZ-84054	Genome	SRR26152566	99.1525	Homo Sapiens	Germany	2023	NDM-1, OXA-10, CMY-16	IncA/C2	Unknown	17	2	2	17	7	2	17	19
PRV00076	Genome	GCA_034300275.1	99.2408	Homo Sapiens	USA	2022	Negative	IncA/C2	Urine	17	2	2	17	7	2	17	19
RIVM_C047487	Genome	SRR26152541	99.1791	Homo Sapiens	Netherlands	2022	NDM-1, OXA-10, CMY-16	IncA/C2	Unknown	17	2	2	17	7	2	17	19
RIVM_C048166	Genome	SRR26152544	99.1452	Homo Sapiens	Netherlands	2022	NDM-1, OXA-10, CMY-16	IncA/C2	Unknown	17	2	2	17	7	2	17	19
RIVM_C048667	Genome	SRR26152545	99.2036	Homo Sapiens	Netherlands	2022	NDM-1, OXA-10, CMY-16	IncA/C2	Unknown	17	2	2	17	7	2	17	19
RIVM_C048668	Genome	SRR26152538	99.1791	Homo Sapiens	Netherlands	2022	NDM-1, OXA-10, CMY-16	IncA/C2	Unknown	17	2	2	17	7	2	17	19
RIVM_C048679	Genome	SRR26152543	99.1523	Homo Sapiens	Netherlands	2022	NDM-1, OXA-10, CMY-16	IncA/C2	Unknown	17	2	2	17	7	2	17	19
RIVM_C048692	Genome	SRR26152539	99.2105	Homo Sapiens	Netherlands	2022	NDM-1, OXA-10, CMY-16	IncA/C2	Unknown	17	2	2	17	7	2	17	19
RIVM_C048758	Genome	SRR26152540	99.1555	Homo Sapiens	Netherlands	2022	NDM-1, OXA-10, CMY-16	IncA/C2	Unknown	17	2	2	17	7	2	17	19
RIVM_C050076	Genome	SRR26152546	99.1971	Homo Sapiens	Netherlands	2022	NDM-1, OXA-10, CMY-16	IncA/C2	Unknown	17	2	2	17	7	2	17	19
Ps848	Genome	GCF_013166755.1	99.47	Homo sapiens	Argentina	2018	NDM-1	Not identified	Blood	18	2	2	18	13	2	18	20
Ps850	Genome	GCF_013166725.1	99.48	Homo sapiens	Argentina	2018	NDM-1	Not identified	Urine	18	2	2	18	13	2	18	20
23PS_NDM_RO37	Genome	GCA_043980505.1	99.0965	Homo Sapiens	Romania	2023	NDM-1, CMY-6	IncA/C2	Unknown	18	2	2	18	13	2	18	20
23PS_NDM_RO38	Genome	GCA_043981925.1	99.074	Homo Sapiens	Romania	2023	NDM-1, CMY-6	IncA/C2	Unknown	18	2	2	18	13	2	18	20
PRV00005	Genome	GCF_015739525.1	99.51	Homo sapiens	USA	2018	Negative	Not identified	Sputum	19	9	2	19	7	10	19	21
2019EP-00060	Genome	GCA_036425115.2	99.44	Homo sapiens	USA	2019	KPC-2	IncA/C2	Blood	19	9	2	19	7	10	19	21
2024KU-00005	Genome	GCA_035514395.1	99.2071	Homo Sapiens	USA	2023	VIM-1	IncA/C2	Wound	19	9	2	19	7	10	19	21
2025EP-00169	Genome	GCA_050362915.1	99.2749	Homo Sapiens	USA	2025	NDM-7	IncA/C2	Urine	19	9	2	19	7	10	19	21
2025KU-00064	Genome	GCA_048691475.1	99.2168	Homo Sapiens	USA	2025	VIM-1	IncA/C2	Urine	19	9	2	19	7	10	19	21
2025QG-00119	Genome	GCA_050619795.1	99.2217	Homo Sapiens	USA	2025	VIM-1, OXA-1	IncA/C2	Sputum	19	9	2	19	7	10	19	21
PRV00013	Genome	GCF_015739395.1	99.51	Homo sapiens	USA	2018	Negative	Not identified	Wound	20	1	1	1	1	11	1	22
SCPM-O-B-9132	Genome	GCF_018413475.1	99.47	Homo sapiens	Russia	2018	CTX-M-14	IncA/C2	aspirate	21	2	2	20	5	12	16	23
YD789-2	Genome	GCF_002886955.1	99.5	Homo sapiens	USA	2018	Negative	ColRNAI / Col(MG828) / Col156 / Col8282	Unknown	22	10	2	21	12	13	20	24
2022GO-0133	Genome	GCA_036407895.1	99.45	Homo sapiens	USA	2022	NDM-7	IncA/C2	Rectal Swab	22	10	2	21	12	13	20	24
2024EP-00394	Genome	GCA_045453795.1	99.1815	Homo Sapiens	USA	2024	NDM-7	IncA/C2	Sputum	22	10	2	21	12	13	20	24
2025EP-00186	Genome	GCA_050581405.1	99.2015	Homo Sapiens	USA	2025	NDM-7	IncA/C2	Sputum	22	10	2	21	12	13	20	24
PRV00107	Genome	GCA_034307465.1	99.2655	Homo Sapiens	USA	2023	Negative	Not identified	Wound	22	10	2	21	12	13	20	24
PRV00135	Genome	GCA_045956655.1	99.2594	Homo Sapiens	USA	2024	Negative	Not identified	Sputum	22	10	2	21	12	13	20	24
361_19	Genome	GCF_031921605.1	99.44	Homo sapiens	Brazil	2019	NDM-1	IncA/C2	surveillance Swab	2	4	3	4	4	8	4	25
351_19	Genome	GCF_031921625.1	99.44	Homo sapiens	Brazil	2019	NDM-1	IncA/C2	surveillance Swab	2	4	3	4	4	8	4	25
TX2	Genome	GCF_026274345.1	99.48	Insect	China	2022	Negative	Col3M / ColRNAI / ColE10	black soldier fly larvae, gut (Hermetia illucens)	2	4	3	4	4	8	4	25
TUM13238	Genome	GCF_026011675.1	99.5	Unknown	Japan	2022	Negative	Not identified	Whole organism	2	4	3	4	4	8	4	25
NIB002	Genome	GCF_031854165.1	99.47	Homo sapiens	Bangladesh	2023	Negative	Col3M	stool	2	4	3	4	4	8	4	25
CIM-Carb-019	Genome	GCF_033901615.1	99.43	Homo sapiens	Germany	unknown	IMP-1, CTX-M-15	IncA/C2 / IncQ / Col3M	Unknown	2	4	3	4	4	8	4	25
GIC-53-SAR	Genome	GCA_046138635.1	99.2175	Homo Sapiens	Ghana	2022	Negative	Col3M / ColE10	Unknown	2	4	3	4	4	8	4	25
PRV00072	Genome	GCA_034300235.1	99.1534	Homo Sapiens	USA	2022	Negative	Not identified	Sputum	2	4	3	4	4	8	4	25
PRV00093	Genome	GCA_034301955.1	99.1521	Homo Sapiens	USA	2023	Negative	Not identified	Urine	2	4	3	4	4	8	4	25
wls1941	Genome	GCF_009706265.1	99.48	Unknown	Poland	2019	Negative	Not identified	Unknown	15	2	2	15	12	10	21	26
P14	Genome	GCF_023520575.1	99.31	Homo sapiens	China	2020	OXA-10	IncA/C2	Sputum	23	11	2	14	8	8	22	27
SHNIBPS71	Genome	GCF_032191815.1	99.41	Homo sapiens	Bangladesh	2021	Negative	IncA/C2 / Col3M	burn Wound	24	12	2	22	7	4	23	28
2024QG-00332	Genome	GCA_046242875.1	99.1998	Homo Sapiens	USA	2024	VIM-1, OXA-1	IncA/C2	Sputum	24	12	2	22	7	4	23	28
2025GO-0187	Genome	GCA_050023755.1	99.1167	Homo Sapiens	USA	2025	NDM-1	IncA/C2 / Col3M	Unknown	24	12	2	22	7	4	23	28
sta1	Genome	GCF_030005515.1	99.49	Insect	China	2022	Negative	Not identified	Nasonia vitripennis	10	7	6	11	9	5	10	29
TUM13237	Genome	GCF_026011655.1	99.47	Unknown	Japan	2022	Negative	Not identified	Whole organism	5	2	7	6	6	5	6	30
PROV120	Genome	GCF_028482385.1	99.46	Homo sapiens	China	Unknown	Negative	ColE10 / Col3M	Unknown	15	2	2	23	12	10	15	31
PROV122	Genome	GCF_028482365.1	99.52	Homo sapiens	China	Unknown	Negative	Col3M	Unknown	15	2	2	23	12	10	15	31
dmpro_s193a	Genome	GCF_040305585.1	99.4	Homo sapiens	Bangladesh	2016	NDM-1	IncA/C2 / Col3M / ColE10	Wound Swab	15	2	2	23	12	10	15	31
bpro_s12	Genome	GCF_040305565.1	99.4	Homo sapiens	Bangladesh	2016	NDM-1	IncA/C2 / Col3M / ColE10	Blood	15	2	2	23	12	10	15	31
bpro_s102a	Genome	GCF_040305505.1	99.4	Homo sapiens	Bangladesh	2017	NDM-1	IncA/C2 / Col3M / ColE10	Blood	15	2	2	23	12	10	15	31
bpro_s194	Genome	GCF_040297765.1	99.4	Homo sapiens	Bangladesh	2017	NDM-1	IncA/C2 / Col3M / ColE10	Blood	15	2	2	23	12	10	15	31
AMA0556	Genome	SRR26152575	99.1571	Homo Sapiens	Denmark	2013	NDM-1, OXA-10, CMY-16	IncA/C2	Unknown	15	2	2	23	12	10	15	31
AMA0557	Genome	SRR26152576	99.1342	Homo Sapiens	Denmark	2013	NDM-1, OXA-10, CMY-16	IncA/C2	Unknown	15	2	2	23	12	10	15	31
RIVM_C019490	Genome	SRR26152551	99.2421	Homo Sapiens	Netherlands	2019	NDM-1, OXA-10	IncQ1 / Col3M / ColE10	Unknown	15	2	2	23	12	10	15	31
wls1913	Genome	GCA_009706655.1	99.49	Unknown	Unknown	Unknown	Negative	Not identified	Unknown	25	2	2	20	5	2	16	32
wls1945	Genome	GCA_009706235.1	99.34	Unknown	Unknown	Unknown	Negative	Not identified	Unknown	26	9	4	24	14	14	24	33
UMB11141A	Genome	GCF_030223865.1	99.47	Homo sapiens	USA	unknown	Negative	ColE10	Urine	27	6	2	25	12	4	25	34
2025KU-00234	Genome	GCA_052149135.1	99.1281	Homo Sapiens	USA	2025	KPC-4, VIM-1	IncA/C2	Urine	27	6	2	25	12	4	25	34
32B23CPO020B	Genome	GCA_049774655.1	99.1259	Homo Sapiens	Canada	2023	NDM-4, CMY-2	IncA/C2 / Col3M	Unknown	27	6	2	25	12	4	25	34
PRV00123	Genome	GCA_034308085.1	99.1791	Homo Sapiens	USA	2023	Negative	ColE10	Wound	27	6	2	25	12	4	25	34
TUM3764	Genome	GCF_026009095.1	99.5	Unknown	Japan	2007	CTX-M-2	Not identified	Whole organism	28	2	2	26	7	15	26	35
ATCC 25827	Genome	GCF_000154865.1	99.48	Homo sapiens	Unknown	2008	Negative	Not identified	Unknown	29	2	2	20	5	2	16	36
MGYG-HGUT-01307	Genome	GCF_902373775.1	99.48	Homo sapiens	Unknown	2019	Negative	Not identified	Homo sapiens gut	29	2	2	20	5	2	16	36
dmpro_s980a	Genome	GCF_040294945.1	99.5	Homo sapiens	Bangladesh	2017	Negative	ColE10	Blood	30	6	8	27	10	16	27	37
SCAU	Genome	GCF_050310075.1	99.0451	Enviromental	China	2023	Negative	Not identified	Sludge	30	6	8	27	10	16	27	37
wls1915	Genome	GCF_009706595.1	99.5	Unknown	Poland	2019	Negative	Not identified	Unknown	21	2	2	20	5	4	16	38
ps_nstu_001	Genome	GCF_043119525.1	99.52	Animal	Bangladesh	2022	Negative	Not identified	stool (Gallus gallus)	31	8	9	28	9	3	28	39
2024LN-00350-2024	Genome	GCA_045661845.1	99.2623	Homo Sapiens	USA	2024	NDM-1	Col3M	Urine	31	8	9	28	9	3	28	39
PROVf6	Genome	GCF_037996365.1	99.41	Insect	China	2023	Negative	IncA/C2 / IncFII_1_pKP91 / IncFIA (HI1) / ColE10	Housefly gut microbiota	32	13	2	2	15	10	29	40
PROVf11	Genome	GCF_037996265.1	99.41	Insect	China	2023	Negative	IncA/C2 / IncFII_1_pKP91 / IncFIA (HI1) / ColE10	Housefly gut microbiota	32	13	2	2	15	10	29	40
PROVf8	Genome	GCF_037996325.1	99.4	Insect	China	2023	Negative	IncA/C2 / IncFII_1_pKP91 / IncFIA (HI1) / ColE10	Housefly gut microbiota	32	13	2	2	15	10	29	40
PROVf9	Genome	GCF_037996345.1	99.41	Insect	China	2023	Negative	IncA/C2 / IncFII_1_pKP91 / IncFIA (HI1) / ColE10	Housefly gut microbiota	32	13	2	2	15	10	29	40
PROVf2	Genome	GCF_037996425.1	99.41	Insect	China	2023	Negative	IncA/C2 / IncFII_1_pKP91 / IncFIA (HI1) / ColE10	Housefly gut microbiota	32	13	2	2	15	10	29	40
PROVf1	Genome	GCF_037996465.1	99.24	Insect	China	2023	Negative	IncA/C2 / IncFII_1_pKP91 / IncFIA (HI1) / ColE10	Housefly gut microbiota	32	13	2	2	15	10	29	40
PROVf10	Genome	GCF_037996285.1	99.4	Insect	China	2023	Negative	IncA/C2 / IncFII_1_pKP91 / IncFIA (HI1) / ColE10	Housefly gut microbiota	32	13	2	2	15	10	29	40
PROVf4	Genome	GCF_037996405.1	99.4	Insect	China	2023	Negative	IncA/C2 / IncFII_1_pKP91 / IncFIA (HI1) / ColE10	Housefly gut microbiota	32	13	2	2	15	10	29	40
PROVf5	Genome	GCF_037996385.1	99.41	Insect	China	2023	Negative	IncA/C2 / IncFII_1_pKP91 / IncFIA (HI1) / ColE10	Housefly gut microbiota	32	13	2	2	15	10	29	40
PROVf3	Genome	GCF_037996445.1	99.41	Insect	China	2023	Negative	IncA/C2 / IncFII_1_pKP91 / IncFIA (HI1) / ColE10	Housefly gut microbiota	32	13	2	2	15	10	29	40
PROVf7	Genome	GCF_037996305.1	99.4	Insect	China	2023	Negative	IncA/C2 / IncFII_1_pKP91 / IncFIA (HI1) / ColE10	Housefly gut microbiota	32	13	2	2	15	10	29	40
fly-386	Genome	GCF_041099275.1	99.47	Insect	China	2023	Negative	Col3M	Fly	33	9	2	23	11	17	30	41
fly-54	Genome	GCF_041094375.1	99.43	Insect	China	2023	NDM-1, OXA-10	Not identified	Fly	34	14	10	29	12	5	6	42
Provsp_FFDD_446	Genome	GCF_964209295.1	99.0912	Homo Sapiens	Tanzania	2021	Negative	ColE10	Wound	34	14	10	29	12	5	6	42
fly-479	Genome	GCF_041097615.1	99.47	Insect	China	2023	NDM-1	ColE10 / Col3M	Fly	10	7	11	11	9	8	10	43
fly-1017	Genome	GCF_040140165.1	99.48	Insect	China	2023	Negative	Col3M	Fly	10	7	6	11	9	2	10	44
18632	Genome	GCF_050895875.1	99.5	Homo sapiens	Mexico	2020	Negative	Not identified	Bronquial	10	7	6	11	9	2	10	44
2020EP-00046	Genome	GCA_036690925.2	99.46	Homo sapiens	USA	2020	IMP-27	Not identified	Abdomen	12	8	1	13	11	8	12	45
2021DK-00098	Genome	GCA_036690885.2	99.42	Homo sapiens	USA	2021	KPC-2	IncA/C2	Urine	35	8	2	30	10	2	31	46
2023GN-00390	Genome	GCA_036691245.1	99.43	Homo sapiens	USA	2023	VIM-1	IncA/C2	Perianal	36	2	1	31	16	2	32	47
2023GO-0341	Genome	GCA_036425095.1	99.85	Homo sapiens	USA	2023	NDM-7	IncA/C2 / Col3M	Unknown	4	2	4	5	5	18	5	48
2024GO-0126	Genome	GCA_037663965.1	99.46	Homo sapiens	USA	2024	NDM-7	IncA/C2	Unknown	37	6	12	10	6	2	9	49
2025GO-0046	Genome	GCA_047760055.1	99.2002	Homo Sapiens	USA	2025	NDM-7	IncA/C2	Unknown	37	6	12	10	6	2	9	49
PRV00062	Genome	GCA_034311145.1	99.47	Homo sapiens	USA	2021	Negative	Not identified	Wound	5	2	1	6	6	17	6	50
PRV00082	Genome	GCA_034300435.1	99.44	Homo sapiens	USA	2022	Negative	IncA/C2	Urine	30	15	2	32	12	4	33	51
PRV00083	Genome	GCA_034301855.1	99.43	Homo sapiens	USA	2022	Negative	IncA/C2	Urine	30	15	2	32	12	4	33	51
2024BM-00201	Genome	GCA_045183445.1	99.1991	Homo Sapiens	USA	2024	NDM-1, OXA-10	IncA/C2	Wound	30	15	2	32	12	4	33	51
18631	Genome	GCF_050896215.1	99.49	Homo sapiens	Mexico	2020	Negative	ColE10	Tracheal aspirate	38	2	2	33	7	12	34	52
15332	Genome	GCF_050895915.1	99.48	Homo sapiens	Mexico	2018	Negative	Not identified	Wound	39	4	3	4	4	1	35	53
PROV272	Genome	GCF_049901975.1	99.0765	Homo Sapiens	China	2018	OXA-10	IncA/C2	Unknown	40	7	6	34	17	8	10	54
2024GN-00077	Genome	GCA_037492745.1	99.2195	Homo Sapiens	USA	2024	NDM-1, TEM-91	IncA/C2	Blood	41	10	2	35	12	19	36	55
2025GN-00052	Genome	GCA_048958815.1	99.2047	Homo Sapiens	USA	2025	NDM-1, TEM-91	IncA/C2	Unknown	41	10	2	35	12	19	36	55
2025GO-00230	Genome	GCA_050556125.1	99.1556	Homo Sapiens	USA	2025	NDM-7	IncA/C2	Unknown	15	2	2	15	12	4	15	56
2025GO-00334	Genome	GCA_051872595.1	99.1821	Homo Sapiens	USA	2025	NDM-7	IncA/C2	Unknown	22	10	2	21	12	20	20	57
23PS_NDM_RO28	Genome	GCA_043669255.1	99.2324	Homo Sapiens	Romania	2022	NDM-1, CMY-6	IncA/C2	Unknown	2	4	3	4	18	1	4	58
23PS_NDM_RO70	Genome	GCA_043980445.1	99.2045	Homo Sapiens	Romania	2023	Negative	Not identified	Unknown	10	7	6	11	9	3	10	59
961029	Genome	GCF_003688015.1	99.3046	Homo Sapiens	Germany	2016	Negative	Col(MG828)	Unknown	42	2	2	36	12	5	15	60
Me120	Genome	GCF_050487685.1	99.1732	Homo Sapiens	Egypt	2021	OXA-10	IncA/C2	Urine	5	2	1	6	6	1	6	61
Me123A	Genome	GCF_050487625.1	99.2321	Homo Sapiens	Egypt	2021	OXA-10	Not identified	Urine	5	2	1	6	6	1	6	61
RIVM_C038754	Genome	SRR26152550	99.1376	Homo Sapiens	Netherlands	2021	OXA-48	IncA/C2	Unknown	5	2	1	6	6	1	6	61
P63	Genome	GCF_049891535.1	99.2098	Enviromental	China	2022	Negative	Col3M	Root endosphere (Brassica rapa var. Parachinensis)	2	16	2	37	2	2	2	62
S35	Genome	GCF_049886655.1	99.2307	Enviromental	China	2022	Negative	Col3M	Fertilizer (Brassica rapa var. Parachinensis)	2	16	2	37	2	2	2	62
S36	Genome	GCF_049886705.1	99.1961	Enviromental	China	2022	Negative	Col3M	Fertilizer (Brassica rapa var. Parachinensis)	2	16	2	37	2	2	2	62
PRV00064	Genome	GCA_034311245.1	99.2775	Homo Sapiens	USA	2021	Negative	Not identified	Sputum	7	2	2	8	8	2	7	63
PRV00066	Genome	GCA_034300155.1	99.3035	Homo Sapiens	USA	2022	Negative	Col3M	Tissue	43	6	2	38	13	3	37	64
PRV00087	Genome	GCA_034301875.1	99.1825	Homo Sapiens	USA	2022	Negative	Not identified	Urine	13	14	13	14	7	8	13	65
PRV00134	Genome	GCA_045956555.1	99.2154	Homo Sapiens	USA	2023	Negative	Not identified	Wound	22	10	2	21	19	13	38	66
2024IQ-00033	Genome	SRR28226761	99.2453	Homo Sapiens	USA	2024	NDM-1, CMY-30	IncA/C2	Unknown	37	6	1	10	6	2	9	67
2021IQ-00007	Genome	GCA_045524895.1	99.1931	Homo Sapiens	USA	2021	NDM-1	IncA/C2	Unknown	12	8	1	39	10	4	12	68
ATCC33672	Genome	GCF_000754345.1	99.46	Unknown	USA	2014	Negative	Not identified	Unknown	44	1	1	1	1	1	1	69
FDAARGOS1040	Genome	GCF_016128115.1	99.46	Unknown	USA	2020	Negative	Not identified	Unknown	44	1	1	1	1	1	1	69
FDAARGOS1035	Genome	GCF_016623625.1	99.46	Unknown	USA	2020	Negative	Not identified	Unknown	44	1	1	1	1	1	1	69
PROV189	Genome	GCF_028480065.1	99.48	Homo sapiens	China	2016	Negative	Not identified	Unknown	5	2	1	40	6	5	39	70
2022EP-00179	Genome	GCA_036691365.2	99.34	Homo sapiens	USA	2022	NDM-7	IncA/C2	Urine	5	2	1	40	6	5	39	70
2023GN-00038	Genome	GCA_036410995.2	99.43	Homo sapiens	USA	2023	VIM-1	IncA/C2	Rectal Swab	5	2	1	40	6	5	39	70
2023QG-00084	Genome	GCA_036393645.1	99.39	Homo sapiens	USA	2023	VIM-1	IncA/C2	Urine	5	2	1	40	6	5	39	70
OH1536	Genome	GCA_043962515.1	99.4	Homo sapiens	USA	2023	Negative	IncA/C2	Urine	5	2	1	40	6	5	39	70
2021EP-00062	Genome	GCA_036742295.2	99.0729	Homo Sapiens	USA	2021	NDM-7	IncA/C2	Urine	5	2	1	40	6	5	39	70
2024QG-00024	Genome	GCA_036622435.1	99.191	Homo Sapiens	USA	2024	VIM-1	IncA/C2	Blood	5	2	1	40	6	5	39	70
2024QG-00037	Genome	GCA_036920595.1	99.1475	Homo Sapiens	USA	2024	VIM-1	IncA/C2	Urine	5	2	1	40	6	5	39	70
2025EP-00185	Genome	GCA_050582145.1	99.0717	Homo Sapiens	USA	2025	NDM-7	IncA/C2	Sputum	5	2	1	40	6	5	39	70
2025QG-00032	Genome	GCA_049095115.1	99.2378	Homo Sapiens	USA	2025	VIM-1	IncA/C2	Urine	5	2	1	40	6	5	39	70
2024IQ-00264	Genome	GCA_046451895.1	99.1826	Homo Sapiens	USA	2024	NDM-7	IncA/C2 / IncX8	Unknown	5	2	1	40	6	5	39	70
2017-45-35	Genome	GCF_030179155.1	99.9	Homo sapiens	USA	2017	KPC-2	IncA/C2	Swab	45	2	4	41	5	2	5	71
MGH287	Genome	GCA_044322545.1	99.9	Homo sapiens	USA	2017	KPC-2	IncA/C2	Unknown	45	2	4	41	5	2	5	71
2025IQ-00250	Genome	GCA_051616075.1	99.8104	Homo Sapiens	USA	2025	KPC-2	IncA/C2	Unknown	45	2	4	41	5	2	5	71
PS9952019	Genome	GCF_963855525.1	99.89	Homo sapiens	Bulgaria	2019	VIM-19, CTX-M-3	IncA/C2 / IncL/M	Wound	4	2	4	42	5	2	5	72
312C4	Genome	GCF_029350705.1	99.9	Homo sapiens	France	2022	VIM-19	IncA/C2	Unknown	4	2	4	42	5	2	5	72
PS316	Genome	GCF_036763525.1	99.87	Homo sapiens	Bulgaria	2017	VIM-19	IncA/C2	Liquido pleural	4	2	4	42	5	2	5	72
PS13962019BGR	Genome	GCF_963855485.1	99.88	Homo sapiens	Bulgaria	2019	NDM-1, VIM-19	IncA/C2	Wound	4	2	4	42	5	2	5	72
PS3722	Genome	GCF_036763855.1	99.89	Homo sapiens	Bulgaria	2019	VIM-19	IncA/C2	Wound	4	2	4	42	5	2	5	72
PS567	Genome	GCF_036763185.1	99.89	Homo sapiens	Bulgaria	2019	NDM-1, VIM-19	IncA/C2	Wound	4	2	4	42	5	2	5	72
PS314	Genome	GCF_036763495.1	99.9	Homo sapiens	Bulgaria	2019	VIM-19	IncA/C2	Blood	4	2	4	42	5	2	5	72
PS3347	Genome	GCF_036763225.1	99.88	Homo sapiens	Bulgaria	2020	VIM-19	IncA/C2	Urine	4	2	4	42	5	2	5	72
PS2654	Genome	GCF_036763175.1	99.88	Homo sapiens	Bulgaria	2020	VIM-19	IncA/C2	Wound	4	2	4	42	5	2	5	72
21-16	Genome	GCA_015965535.1	99.81	Homo sapiens	Germany	2015	NDM-1, OXA-10	IncA/C2 / ColpVC	Unknown	4	2	4	42	5	2	5	72
15AR2829	Genome	GCA_046126755.1	99.7061	Homo Sapiens	New Zealand	2015	NDM-1, OXA-10	IncA/C2 / ColpVC	Urine catheter	4	2	4	42	5	2	5	72
23PS_NDM_RO01	Genome	GCA_043981405.1	99.7896	Homo Sapiens	Romania	2022	NDM-1, OXA-10	IncA/C2	Unknown	4	2	4	42	5	2	5	72
23PS_NDM_RO02	Genome	GCA_043982065.1	99.8094	Homo Sapiens	Romania	2022	NDM-1, OXA-10	IncA/C2	Unknown	4	2	4	42	5	2	5	72
23PS_NDM_RO03	Genome	GCA_043981565.1	99.8137	Homo Sapiens	Romania	2022	NDM-1, OXA-10	IncA/C2	Unknown	4	2	4	42	5	2	5	72
23PS_NDM_RO04	Genome	GCA_043982045.1	99.807	Homo Sapiens	Romania	2022	NDM-1, OXA-10	IncA/C2	Unknown	4	2	4	42	5	2	5	72
23PS_NDM_RO06	Genome	GCA_043981505.1	99.8057	Homo Sapiens	Romania	2022	NDM-1, OXA-10, CMY-4	IncA/C2	Unknown	4	2	4	42	5	2	5	72
23PS_NDM_RO07	Genome	GCA_043981265.1	99.8058	Homo Sapiens	Romania	2022	NDM-1, OXA-10, CMY-4	IncA/C2	Unknown	4	2	4	42	5	2	5	72
23PS_NDM_RO08	Genome	GCA_043982125.1	99.8124	Homo Sapiens	Romania	2022	NDM-1, OXA-10, CMY-4	IncA/C2	Unknown	4	2	4	42	5	2	5	72
23PS_NDM_RO09	Genome	GCA_043981825.1	99.8055	Homo Sapiens	Romania	2022	NDM-1, OXA-10, CMY-4	IncA/C2	Unknown	4	2	4	42	5	2	5	72
23PS_NDM_RO10	Genome	GCA_043981225.1	99.7839	Homo Sapiens	Romania	2022	NDM-1, OXA-10, CMY-4	IncA/C2	Unknown	4	2	4	42	5	2	5	72
23PS_NDM_RO11	Genome	GCA_043669265.1	99.7933	Homo Sapiens	Romania	2022	NDM-1, OXA-10, CMY-4	IncA/C2	Unknown	4	2	4	42	5	2	5	72
23PS_NDM_RO12	Genome	GCA_043981905.1	99.8139	Homo Sapiens	Romania	2023	NDM-1, OXA-10, CMY-4	IncA/C2	Unknown	4	2	4	42	5	2	5	72
23PS_NDM_RO13	Genome	GCA_043981155.1	99.8094	Homo Sapiens	Romania	2023	NDM-1, OXA-10, CMY-4	IncA/C2	Unknown	4	2	4	42	5	2	5	72
23PS_NDM_RO14	Genome	GCA_043981985.1	99.8257	Homo Sapiens	Romania	2023	NDM-1, OXA-10, CMY-4	IncA/C2	Unknown	4	2	4	42	5	2	5	72
23PS_NDM_RO15	Genome	GCA_043981365.1	99.8133	Homo Sapiens	Romania	2023	NDM-1, OXA-10, CMY-4	IncA/C2	Unknown	4	2	4	42	5	2	5	72
23PS_NDM_RO17	Genome	GCA_043982085.1	99.8045	Homo Sapiens	Romania	2023	NDM-1, OXA-10, CMY-4	IncA/C2 / Col3M / ColpVC	Unknown	4	2	4	42	5	2	5	72
23PS_NDM_RO19	Genome	GCA_043981665.1	99.7985	Homo Sapiens	Romania	2023	NDM-1, OXA-10, CMY-4	IncA/C2	Unknown	4	2	4	42	5	2	5	72
23PS_NDM_RO21	Genome	GCA_043981685.1	99.7242	Homo Sapiens	Romania	2021	NDM-1, OXA-10, CMY-4	IncA/C2 / Col3M	Unknown	4	2	4	42	5	2	5	72
23PS_NDM_RO22	Genome	GCA_043981805.1	99.7227	Homo Sapiens	Romania	2022	NDM-1, OXA-10, CMY-4	IncA/C2 / Col3M	Unknown	4	2	4	42	5	2	5	72
23PS_NDM_RO23	Genome	GCA_043979685.1	99.7898	Homo Sapiens	Romania	2022	NDM-1, OXA-10, CMY-4	IncA/C2	Unknown	4	2	4	42	5	2	5	72
23PS_NDM_RO24	Genome	GCA_043981445.1	99.797	Homo Sapiens	Romania	2022	NDM-1, OXA-10, CMY-4	IncA/C2	Unknown	4	2	4	42	5	2	5	72
23PS_NDM_RO25	Genome	GCA_043979645.1	99.7259	Homo Sapiens	Romania	2022	NDM-1, OXA-10, CMY-4	IncA/C2 / Col3M	Unknown	4	2	4	42	5	2	5	72
23PS_NDM_RO26	Genome	GCA_043981345.1	99.7364	Homo Sapiens	Romania	2022	NDM-1, OXA-10, CMY-4	IncA/C2 / Col3M	Unknown	4	2	4	42	5	2	5	72
23PS_NDM_RO27	Genome	GCA_043980425.1	99.7264	Homo Sapiens	Romania	2022	NDM-1, OXA-10, CMY-4	IncA/C2 / Col3M	Unknown	4	2	4	42	5	2	5	72
23PS_NDM_RO29	Genome	GCA_043981785.1	99.717	Homo Sapiens	Romania	2022	NDM-1, OXA-10, CMY-4	IncA/C2 / Col3M	Unknown	4	2	4	42	5	2	5	72
23PS_NDM_RO30	Genome	GCA_043991675.1	99.7263	Homo Sapiens	Romania	2022	NDM-1, OXA-10, CMY-4	IncA/C2 / Col3M	Unknown	4	2	4	42	5	2	5	72
23PS_NDM_RO31	Genome	GCA_043981385.1	99.7303	Homo Sapiens	Romania	2022	NDM-1, OXA-10, CMY-4	IncA/C2 / Col3M	Unknown	4	2	4	42	5	2	5	72
23PS_NDM_RO32	Genome	GCA_043981765.1	99.7287	Homo Sapiens	Romania	2022	NDM-1, OXA-10, CMY-4	IncA/C2 / Col3M	Unknown	4	2	4	42	5	2	5	72
23PS_NDM_RO33	Genome	GCA_043981305.1	99.7212	Homo Sapiens	Romania	2022	NDM-1, OXA-10, CMY-4	IncA/C2 / Col3M	Unknown	4	2	4	42	5	2	5	72
23PS_NDM_RO35	Genome	GCA_043981325.1	99.7197	Homo Sapiens	Romania	2023	NDM-1, OXA-10, CMY-4	IncA/C2	Unknown	4	2	4	42	5	2	5	72
23PS_NDM_RO41	Genome	GCA_043642455.1	99.8122	Homo Sapiens	Romania	2022	NDM-1, OXA-10, CMY-4	IncA/C2 / ColpVC	Unknown	4	2	4	42	5	2	5	72
23PS_NDM_RO43	Genome	GCA_043981285.1	99.7358	Homo Sapiens	Romania	2022	NDM-1, OXA-10, CMY-4	IncA/C2 / Col3M	Unknown	4	2	4	42	5	2	5	72
23PS_NDM_RO44	Genome	GCA_043980465.1	99.8103	Homo Sapiens	Romania	2022	NDM-1, OXA-10, CMY-4	IncA/C2 / ColpVC	Unknown	4	2	4	42	5	2	5	72
23PS_NDM_RO45	Genome	GCA_043791345.1	99.8169	Homo Sapiens	Romania	2022	OXA-10, CMY-4	IncA/C2	Unknown	4	2	4	42	5	2	5	72
23PS_NDM_RO46	Genome	GCA_043979665.1	99.8037	Homo Sapiens	Romania	2022	NDM-1, OXA-10, CMY-4	IncA/C2	Unknown	4	2	4	42	5	2	5	72
23PS_NDM_RO48	Genome	GCA_043981595.1	99.8162	Homo Sapiens	Romania	2023	NDM-1, OXA-10, CMY-4	IncA/C2	Unknown	4	2	4	42	5	2	5	72
23PS_NDM_RO49	Genome	GCA_043980545.1	99.8221	Homo Sapiens	Romania	2023	NDM-1, OXA-10, CMY-4	IncA/C2 / ColpVC	Unknown	4	2	4	42	5	2	5	72
23PS_NDM_RO50	Genome	GCA_043981845.1	99.8208	Homo Sapiens	Romania	2023	NDM-1, OXA-10, CMY-4	IncA/C2	Unknown	4	2	4	42	5	2	5	72
23PS_NDM_RO51	Genome	GCA_043979605.1	99.8192	Homo Sapiens	Romania	2023	NDM-1, OXA-10, CMY-4	IncA/C2	Unknown	4	2	4	42	5	2	5	72
23PS_NDM_RO52	Genome	GCA_043981645.1	99.8288	Homo Sapiens	Romania	2023	NDM-1, OXA-10, CMY-4	IncA/C2 / ColpVC	Unknown	4	2	4	42	5	2	5	72
23PS_NDM_RO53	Genome	GCA_043981745.1	99.7988	Homo Sapiens	Romania	2023	NDM-1, OXA-10, CMY-4	IncA/C2 / ColpVC	Unknown	4	2	4	42	5	2	5	72
23PS_NDM_RO54	Genome	GCA_043980365.1	99.8006	Homo Sapiens	Romania	2023	NDM-1, OXA-10, CMY-4	IncA/C2	Unknown	4	2	4	42	5	2	5	72
23PS_NDM_RO55	Genome	GCA_043980345.1	99.8139	Homo Sapiens	Romania	2023	NDM-1, OXA-10, CMY-4	IncA/C2	Unknown	4	2	4	42	5	2	5	72
23PS_NDM_RO56	Genome	GCA_043981125.1	99.8142	Homo Sapiens	Romania	2023	NDM-1, OXA-10, CMY-4	IncA/C2	Unknown	4	2	4	42	5	2	5	72
23PS_NDM_RO57	Genome	GCA_043981145.1	99.8006	Homo Sapiens	Romania	2023	NDM-1, OXA-10, CMY-4	IncA/C2	Unknown	4	2	4	42	5	2	5	72
23PS_NDM_RO58	Genome	GCA_043991635.1	99.8123	Homo Sapiens	Romania	2023	NDM-1, OXA-10, CMY-4	IncA/C2 / ColpVC	Unknown	4	2	4	42	5	2	5	72
23PS_NDM_RO59	Genome	GCA_043981485.1	99.8066	Homo Sapiens	Romania	2022	NDM-1, OXA-10, CMY-4	IncA/C2 / Col3M / ColpVC	Unknown	4	2	4	42	5	2	5	72
23PS_NDM_RO61	Genome	GCA_043981525.1	99.7362	Homo Sapiens	Romania	2022	NDM-1, CMY-6	IncA/C2	Unknown	4	2	4	42	5	2	5	72
23PS_NDM_RO62	Genome	GCA_043981245.1	99.8132	Homo Sapiens	Romania	2022	NDM-1, OXA-10, CMY-4	IncA/C2 / ColpVC	Unknown	4	2	4	42	5	2	5	72
23PS_NDM_RO63	Genome	GCA_043981965.1	99.8216	Homo Sapiens	Romania	2022	NDM-1, OXA-10, CMY-4	IncA/C2 / ColpVC	Unknown	4	2	4	42	5	2	5	72
23PS_NDM_RO64	Genome	GCA_043981585.1	99.7966	Homo Sapiens	Romania	2023	NDM-1, OXA-10, CMY-4	IncA/C2 / ColpVC	Unknown	4	2	4	42	5	2	5	72
23PS_NDM_RO65	Genome	GCA_043980405.1	99.8169	Homo Sapiens	Romania	2023	NDM-1, OXA-10, CMY-4	IncA/C2 / Col3M	Unknown	4	2	4	42	5	2	5	72
23PS_NDM_RO66	Genome	GCA_043981465.1	99.8128	Homo Sapiens	Romania	2023	NDM-1, OXA-10, CMY-4	IncA/C2 / ColpVC	Unknown	4	2	4	42	5	2	5	72
23PS_NDM_RO67	Genome	GCA_043981885.1	99.8284	Homo Sapiens	Romania	2022	NDM-1, OXA-10, CMY-4	IncA/C2 / ColpVC	Unknown	4	2	4	42	5	2	5	72
23PS_NDM_RO68	Genome	GCA_043981705.1	99.7819	Homo Sapiens	Romania	2023	NDM-1, OXA-10, CMY-4	IncA/C2 / ColpVC	Unknown	4	2	4	42	5	2	5	72
23PS_NDM_RO69	Genome	GCA_043981725.1	99.7321	Homo Sapiens	Romania	2023	NDM-1, OXA-10, CMY-4	IncA/C2 / IncL/M / Col3M	Unknown	4	2	4	42	5	2	5	72
23PS_NDM_RO71	Genome	GCA_043979625.1	99.8018	Homo Sapiens	Romania	2023	NDM-1, OXA-10, CMY-4	IncA/C2 / Col3M	Unknown	4	2	4	42	5	2	5	72
23PS_NDM_RO72	Genome	GCA_043982005.1	99.7406	Homo Sapiens	Romania	2023	NDM-1, OXA-10, CMY-4	IncA/C2 / Col3M	Unknown	4	2	4	42	5	2	5	72
23PS_NDM_RO73	Genome	GCA_043980485.1	99.7768	Homo Sapiens	Romania	2023	NDM-1, OXA-10, CMY-4	IncA/C2 / ColpVC	Unknown	4	2	4	42	5	2	5	72
23PS_NDM_RO74	Genome	GCA_043981425.1	99.7439	Homo Sapiens	Romania	2023	NDM-1, OXA-10, CMY-4	IncA/C2 / Col3M	Unknown	4	2	4	42	5	2	5	72
2401G0082	Genome	GCA_048041375.1	99.7823	Homo Sapiens	Italy	2024	NDM-1, OXA-10, CMY-4	IncA/C2 / ColpVC	Blood	4	2	4	42	5	2	5	72
AMR03088	Genome	GCA_048245515.1	99.8125	Homo Sapiens	Slovenia	2024	OXA-48, CTX-M-15, TEM-1B	IncA/C2	Wound	4	2	4	42	5	2	5	72
AMR03400	Genome	GCA_050505435.1	99.8443	Homo Sapiens	Slovenia	2025	OXA-48, CTX-M-15, TEM-1B	IncA/C2	Urine	4	2	4	42	5	2	5	72
NRZ-78982	Genome	SRR26152569	99.7037	Homo Sapiens	Germany	2022	NDM-1, OXA-10, CMY-4	IncA/C2	Unknown	4	2	4	42	5	2	5	72
NRZ-79779	Genome	SRR26152567	99.7556	Homo Sapiens	Germany	2022	NDM-1, OXA-10, CMY-4	IncA/C2	Unknown	4	2	4	42	5	2	5	72
NRZ-82925	Genome	SRR26152568	99.7603	Homo Sapiens	Germany	2022	NDM-1, OXA-10, CMY-4	IncA/C2 / IncX8 / ColpVC	Unknown	4	2	4	42	5	2	5	72
RIVMC010405	Genome	ERR3712454	99.7412	Homo Sapiens	Netherlands	2015	NDM-1, OXA-10, CMY-16	IncA/C2	Unknown	4	2	4	42	5	2	5	72
RIVMC010700	Genome	ERR3712493	99.7506	Homo Sapiens	Netherlands	2015	NDM-1, OXA-10, CMY-4	IncA/C2	Unknown	4	2	4	42	5	2	5	72
RIVM_C016999	Genome	ERR3713099	99.8153	Homo Sapiens	Netherlands	2018	VIM-19, OXA-10, CMY-4	IncA/C2	Unknown	4	2	4	42	5	2	5	72
RIVM_C046829	Genome	SRR26152547	99.8563	Homo Sapiens	Netherlands	2022	VIM-1, OXA-10	IncA/C2	Unknown	4	2	4	42	5	2	5	72
FDAARGOS645	Genome	GCF_008693805.1	99.41	Homo sapiens	USA	2019	OXA-10	IncA/C2	Unknown	11	2	2	12	10	2	40	73
2025GO-0193	Genome	GCA_050023875.1	99.2195	Homo Sapiens	USA	2025	NDM-7	IncA/C2	Unknown	11	2	2	12	10	2	40	73
PRV00022	Genome	GCF_017152365.1	99.9	Homo sapiens	USA	2019	OXA-2, CTX-M-2	IncA/C2	Sputum	46	2	4	5	5	2	5	74
PRV00021	Genome	GCF_017152355.1	99.9	Homo sapiens	USA	2019	OXA-2, CTX-M-2	IncA/C2	Sputum	46	2	4	5	5	2	5	74
PRV00090	Genome	GCA_034301915.1	99.9381	Homo Sapiens	USA	2022	TEM-1A	Not identified	Sputum	46	2	4	5	5	2	5	74
PRV00119	Genome	GCA_034308025.1	99.9236	Homo Sapiens	USA	2023	Negative	Not identified	Urine	46	2	4	5	5	2	5	74
wls1918	Genome	GCF_009706605.1	99.52	Unknown	Poland	2019	Negative	Not identified	Unknown	47	1	1	1	1	1	1	75
2020CK-00448	Genome	GCF_027286025.1	99.49	Homo sapiens	USA	2020	KPC-2	Not identified	Urine	19	9	2	19	7	10	41	76
TG41249	Genome	GCA_016075855.1	99.44	Homo sapiens	USA	2012	Negative	IncA/C2	Urine	19	9	2	19	7	10	41	76
2025CE-CRE_03_25_005	Genome	GCA_049005205.1	99.3194	Homo Sapiens	USA	2025	KPC-2	IncA/C2	Unknown	19	9	2	19	7	10	41	76
PRV00074	Genome	GCA_034300355.1	99.3307	Homo Sapiens	USA	2022	Negative	Not identified	Sputum	19	9	2	19	7	10	41	76
dmpro_s749a	Genome	GCF_040295005.1	99.46	Homo sapiens	Bangladesh	2017	NDM-1	Col3M	Wound Swab	10	7	6	43	9	8	10	77
fly-499	Genome	GCF_041097315.1	99.49	Insect	China	2023	Negative	Col3M	Fly	15	2	2	15	12	10	15	78
2023EP-00139	Genome	GCA_036690585.1	99.41	Homo sapiens	USA	2023	NDM-7	IncA/C2	Sputum	15	2	2	15	12	10	15	78
2023GO-0313	Genome	GCA_036690665.1	99.42	Homo sapiens	USA	2023	NDM-7	IncA/C2	Unknown	15	2	2	15	12	10	15	78
2023GO-0380	Genome	GCA_036238675.1	99.45	Homo sapiens	USA	2023	NDM-7	IncA/C2	Unknown	15	2	2	15	12	10	15	78
2022EP-00063	Genome	GCA_036713955.2	99.2115	Homo Sapiens	USA	2022	NDM-7	IncA/C2	Blood	15	2	2	15	12	10	15	78
2024EP-00183	Genome	GCA_040272555.1	99.2373	Homo Sapiens	USA	2024	NDM-7	IncA/C2	Urine	15	2	2	15	12	10	15	78
2024EP-00311	Genome	GCA_043092305.1	99.2262	Homo Sapiens	USA	2024	NDM-7	IncA/C2	Rectal swab	15	2	2	15	12	10	15	78
2024GO-0356	Genome	GCA_041298145.1	99.2264	Homo Sapiens	USA	2024	NDM-7	IncA/C2	Unknown	15	2	2	15	12	10	15	78
2025EP-00207	Genome	GCA_050902935.1	99.2504	Homo Sapiens	USA	2025	NDM-7	IncA/C2	Rectal swab	15	2	2	15	12	10	15	78
2025ZN-0585	Genome	GCA_048948835.1	99.1562	Homo Sapiens	USA	2025	NDM-1, TEM-1B	IncA/C2 / IncL/M	Urine	15	2	2	15	12	10	15	78
PRV00138	Genome	GCA_045957435.1	99.2142	Homo Sapiens	USA	2024	Negative	Col3M / ColE10	Tissue	15	2	2	15	12	10	15	78
fly-524	Genome	GCF_041096875.1	99.48	Insect	China	2023	NDM-1	Col3M	Fly	48	7	6	11	9	8	10	79
LACPHL-BACT-2024-00176	Genome	GCF_040328995.1	99.47	Homo sapiens	USA	2024	OXA-9	IncA/C2	Wound	9	6	1	44	1	2	9	80
2020GO-00088	Genome	GCA_036414675.2	99.5	Homo sapiens	USA	2020	IMP-27	Not identified	Wound	49	2	2	15	12	9	15	81
2020GO-00102	Genome	GCA_036410875.2	99.49	Homo sapiens	USA	2020	IMP-27	Not identified	Blood	49	2	2	15	12	9	15	81
2020GO-0200	Genome	GCA_036410975.2	99.49	Homo sapiens	USA	2021	IMP-27	Not identified	Urine	49	2	2	15	12	9	15	81
2023GO-0011	Genome	GCA_036415935.2	99.5	Homo sapiens	USA	2022	IMP-27	Not identified	Urine	49	2	2	15	12	9	15	81
2020GO-00101	Genome	GCA_036419275.2	99.3357	Homo Sapiens	USA	2020	IMP-27	Not identified	Unknown	49	2	2	15	12	9	15	81
2023GO-0280	Genome	GCA_036691045.1	99.44	Homo sapiens	USA	2023	NDM-7	IncA/C2	Unknown	2	2	1	2	2	2	42	82
2024EP-00264	Genome	GCA_041866905.1	99.44	Homo sapiens	USA	2024	NDM-7	IncA/C2	Urine	2	2	1	2	2	2	42	82
2024GO-0066	Genome	GCA_036878025.1	99.47	Homo sapiens	USA	2024	NDM-7	IncA/C2	Unknown	2	2	1	2	2	2	42	82
2024GO-0382	Genome	GCA_041524995.1	99.44	Homo sapiens	USA	2024	NDM-7	IncA/C2	Unknown	2	2	1	2	2	2	42	82
2023KU-00325	Genome	GCA_036699495.1	99.42	Homo sapiens	USA	2023	NDM-1, CTX-M-15	IncA/C2	Aspirate	17	2	2	17	7	2	43	83
2024LY00059	Genome	GCA_040287145.1	99.2366	Homo Sapiens	USA	2024	NDM-1	IncA/C2	Blood	17	2	2	17	7	2	43	83
MGH288	Genome	GCA_044322365.1	99.54	Homo sapiens	USA	2017	Negative	Not identified	Unknown	50	1	1	1	1	1	1	84
2025QG-00263	Genome	GCA_051999925.1	99.2645	Homo Sapiens	USA	2025	VIM-1, OXA-1, TEM-106	IncA/C2	Lavage bronchial	50	1	1	1	1	1	1	84
PRV00096	Genome	GCA_034307245.1	99.5	Homo sapiens	USA	2023	Negative	Not identified	Urine	17	2	2	45	7	2	17	85
PRV00128	Genome	GCA_034304055.1	99.51	Homo sapiens	USA	2023	Negative	Not identified	Urine	51	1	1	1	1	1	1	86
ps_nstu_002	Genome	GCF_044751565.1	99.5	Animal	Bangladesh	2022	Negative	Col3M / ColRNAI	Gallus gallus stool	2	4	3	4	4	8	44	87
2024IQ-00107	Genome	GCA_040352825.1	99.43	Homo sapiens	USA	2024	NDM-7	IncA/C2 / IncX8	Unknown	52	2	2	17	7	2	43	88
2024IQ-00230	Genome	GCA_045767025.1	99.2403	Homo Sapiens	USA	2024	NDM-7	IncA/C2 / IncX8	Unknown	52	2	2	17	7	2	43	88
2025IQ-00169	Genome	GCA_050788265.1	99.2036	Homo Sapiens	USA	2025	NDM-7	IncA/C2 / IncX8	Unknown	52	2	2	17	7	2	43	88
TG22572	Genome	GCA_016076175.1	99.52	Homo sapiens	USA	2011	Negative	Not identified	Tracheal aspirate	19	9	2	46	7	10	41	89
19228	Genome	GCF_050896015.1	99.99	Homo sapiens	Mexico	2022	NDM-1	IncA/C2	Urine	3	3	2	3	3	3	45	90
19187	Genome	GCF_050895675.1	99.99	Homo sapiens	Mexico	2021	NDM-1	IncA/C2	Bronquial	3	3	2	3	3	3	45	90
18837	Genome	GCF_050895705.1	99.46	Homo sapiens	Mexico	2021	NDM-1	IncA/C2	Wound	3	3	2	3	3	3	45	90
18822	Genome	GCF_050896075.1	99.99	Homo sapiens	Mexico	2021	NDM-1	IncA/C2	Tracheal aspirate	3	3	2	3	3	3	45	90
18821	Genome	GCF_050896095.1	99.99	Homo sapiens	Mexico	2021	NDM-1	IncA/C2	Blood	3	3	2	3	3	3	45	90
18815	Genome	GCF_050896115.1	99.46	Homo sapiens	Mexico	2021	NDM-1	IncA/C2	Blood	3	3	2	3	3	3	45	90
18811	Genome	GCF_050895475.1	100	Homo sapiens	Mexico	2021	NDM-1	IncA/C2	Blood	3	3	2	3	3	3	45	90
18653	Genome	GCF_050896175.1	99.99	Homo sapiens	Mexico	2021	NDM-1	IncA/C2	Blood	3	3	2	3	3	3	45	90
18652	Genome	GCF_050895735.1	99.99	Homo sapiens	Mexico	2021	NDM-1	IncA/C2	Bronquial	3	3	2	3	3	3	45	90
18651	Genome	GCF_050895775.1	99.99	Homo sapiens	Mexico	2021	NDM-1	IncA/C2	Blood	3	3	2	3	3	3	45	90
18649	Genome	GCF_050896135.1	99.99	Homo sapiens	Mexico	2021	NDM-1	IncA/C2	Bronquial	3	3	2	3	3	3	45	90
18647	Genome	GCF_050895835.1	99.99	Homo sapiens	Mexico	2021	NDM-1	IncA/C2	Urine	3	3	2	3	3	3	45	90
18645	Genome	GCF_050895955.1	99.99	Homo sapiens	Mexico	2021	NDM-1	IncA/C2	Secretion	3	3	2	3	3	3	45	90
18639	Genome	GCF_050896195.1	99.99	Homo sapiens	Mexico	2021	NDM-1	IncA/C2	Blood	3	3	2	3	3	3	45	90
18634	Genome	GCF_050896155.1	99.99	Homo sapiens	Mexico	2020	Negative	Not identified	Bronquial	3	3	2	3	3	3	45	90
15337	Genome	GCF_050898015.1	99.51	Homo sapiens	Mexico	2018	Negative	Not identified	Urine	14	2	2	47	7	2	46	91
2023BM-00003	Genome	GCA_036706595.2	99.8022	Homo Sapiens	USA	2022	KPC-2, TEM-1D	IncA/C2 / ColpVC	Respiratory sample	53	2	4	41	5	2	5	92
2023KU-00353	Genome	GCA_036395795.1	99.2943	Homo Sapiens	USA	2023	NDM-1	Col3M / ColE10	Urine	54	6	2	25	12	4	25	93
2024GO-0537	Genome	GCA_046055395.1	99.8486	Homo Sapiens	USA	2024	NDM-7, CTX-M-15	IncA/C2	Unknown	4	2	4	41	5	2	5	94
2025GO-00283	Genome	GCA_051180575.1	99.8124	Homo Sapiens	USA	2025	NDM-7, CTX-M-15	IncA/C2 / IncFIB (K)	Unknown	4	2	4	41	5	2	5	94
2024LN-00404-2024	Genome	GCA_045667505.1	99.1477	Homo Sapiens	USA	2024	VIM-1, SHV-12	IncA/C2	Urine	19	9	2	19	7	10	47	95
2024LN-00604-2024	Genome	GCA_045732065.1	99.1538	Homo Sapiens	USA	2024	VIM-1, SHV-12	IncA/C2	Tissue	19	9	2	19	7	10	47	95
2025GO-0100	Genome	GCA_050001205.1	99.1826	Homo Sapiens	USA	2025	VIM-1, SHV-5	IncA/C2 / IncR / ColE10 / Col3M	Unknown	7	2	2	48	8	6	7	96
2025QG-00150	Genome	GCA_050919395.1	99.2412	Homo Sapiens	USA	2025	NDM-1, OXA-10	Not identified	Urine	15	2	2	36	12	10	15	97
23PS_NDM_RO60	Genome	GCA_043991715.1	99.8185	Homo Sapiens	Romania	2022	NDM-1, OXA-10, CMY-4	IncA/C2 / Col3M / ColpVC	Unknown	4	2	4	42	5	2	48	98
ARCH-BD-2148	Genome	GCA_050763815.1	99.2763	Homo Sapiens	Bangladesh	2019	Negative	IncQ2	Stool	29	2	2	16	5	2	16	99
COL-024	Genome	GCA_042849155.1	99.2537	Homo Sapiens	Colombia	2019	Negative	ColpVC	Osteomuscular secretion	55	7	6	11	9	8	10	100
PRV00137	Genome	GCA_045942725.1	99.2655	Homo Sapiens	USA	2024	Negative	Not identified	Urine	55	7	6	11	9	8	10	100
NRZ-82106	Genome	SRR26152573	99.257	Homo Sapiens	Germany	2022	NDM-1	Not identified	Unknown	56	4	3	4	4	1	4	101
PRV00061	Genome	GCA_034311165.1	99.3218	Homo Sapiens	USA	2021	Negative	Not identified	Wound	57	2	2	12	10	2	40	102
PRV00095	Genome	GCA_034307225.1	99.307	Homo Sapiens	USA	2023	Negative	Not identified	Sputum	57	2	2	12	10	2	40	102
PRV00113	Genome	GCA_034307925.1	99.8889	Homo Sapiens	USA	2023	Negative	Not identified	Tissue	4	2	4	49	5	2	5	103
PRV00163	Genome	GCA_045946595.1	99.3309	Homo Sapiens	USA	2024	Negative	Not identified	Blood	58	2	1	2	2	2	2	104
