# Supplementary material for: Molecular epidemiology and population structure of Providencia stuartii obtained from humans and other sources
Source: Microbiol Spectr. 2025 Dec 31;14(2):e02032-25. doi: 10.1128/spectrum.02032-25 (PMC12889124; doi:10.1128/spectrum.02032-25)
Supplement: Table S3 — Clinical characteristics of P. stuartii isolates. [file spectrum.02032-25-s0010.xlsx]

## Sheet: Supplementary Table 3
Supplementary Table 3. Clinical characteristics of P. stuartii isolates.
ID isolate	Hospital	Age (years)	Gender	Source	Hospital Ward	Date of isolation
15302	HOSPITAL CIVIL DE GUADALAJARA	57	F	Secretion	Dermatology	2017-08-30
13022	LABORATORIO ESTATAL DE MICHOACAN	Unknown	Unknown	Unknown	Unknown	Unknown
14895	HOSPITAL CIVIL DE GUADALAJARA	17	M	Secretion	Nephrology	2018-06-04
15300	HOSPITAL CIVIL DE GUADALAJARA	28	M	Wound	Orthopedic	2018-04-13
15332	HOSPITAL CIVIL DE GUADALAJARA	82	M	Wound	Internal Medicine	2018-05-18
15337	HOSPITAL CIVIL DE GUADALAJARA	15	M	Urine	Pediatric	2018-07-21
15661	HOSPITAL CIVIL DE GUADALAJARA	38	M	Wound	Surgery	2018-10-25
16381	HOSPITAL CIVIL DE GUADALAJARA	46	M	Secretion	Internal Medicine	2019-07-08
16382	HOSPITAL CIVIL DE GUADALAJARA	18	F	Wound	Intensive Care Unit	2019-07-09
17210	HOSPITAL CIVIL DE GUADALAJARA	52	M	Bronchial secretion	Intensive Care Unit	2019-10-06
18631	HOSPITAL CIVIL DE GUADALAJARA	35	F	Tracheal secretion	Internal Medicine	2020-02-12
18632	HOSPITAL CIVIL DE GUADALAJARA	Unknown	F	Bronquial secretion	Unknown	2022-04-28
18633	HOSPITAL CIVIL DE GUADALAJARA	66	M	Tracheal secretion	COVID	2021-02-08
18634	HOSPITAL CIVIL DE GUADALAJARA	48	M	Bronchial secretion	COVID	2021-01-27
18639	HOSPITAL CIVIL DE GUADALAJARA	66	M	Blood culture	COVID	2021-02-16
18640	HOSPITAL CIVIL DE GUADALAJARA	28	M	Urine	Internal Medicine	2021-04-16
18641	HOSPITAL CIVIL DE GUADALAJARA	72	M	Tracheal secretion	COVID	2021-02-23
18643	HOSPITAL CIVIL DE GUADALAJARA	52	F	Bronchial secretion	Intensive Care Unit	2019-10-03
18644	HOSPITAL CIVIL DE GUADALAJARA	53	M	Wound	Urología	2020-06-20
18645	HOSPITAL CIVIL DE GUADALAJARA	48	M	Secretion	Neurosurgery	2021-04-29
18646	HOSPITAL CIVIL DE GUADALAJARA	58	M	Bronchial secretion	COVID	2021-03-04
18647	HOSPITAL CIVIL DE GUADALAJARA	45	F	Urine	Intensive Care Unit	2021-05-05
18648	HOSPITAL CIVIL DE GUADALAJARA	30 dyas	M	Secretion	Pediatric Intensive Care Unit	2020-08-06
18649	HOSPITAL CIVIL DE GUADALAJARA	28	M	Bronchial secretion	Neurosurgery	2021-05-11
18650	HOSPITAL CIVIL DE GUADALAJARA	23	M	Expectoration	Neurosurgery	2020-07-17
18651	HOSPITAL CIVIL DE GUADALAJARA	47	F	Blood culture	Surgery	2021-04-11
18652	HOSPITAL CIVIL DE GUADALAJARA	68	M	Bronchial secretion	COVID	2021-03-02
18653	HOSPITAL CIVIL DE GUADALAJARA	52	M	Blood	Intensive Care Unit	2021-04-20
18809	HOSPITAL CIVIL DE GUADALAJARA	5	M	Blood	Pediatric Intensive Care Unit	2021-06-06
18810	HOSPITAL CIVIL DE GUADALAJARA	38	M	Blood	Internal Medicine	2021-06-07
18811	HOSPITAL CIVIL DE GUADALAJARA	25	M	Blood	Internal Medicine	2021-06-07
18812	HOSPITAL CIVIL DE GUADALAJARA	28	M	Wound	Internal Medicine	2021-09-26
18813	HOSPITAL CIVIL DE GUADALAJARA	55	M	Urine	Surgery	2021-10-05
18814	HOSPITAL CIVIL DE GUADALAJARA	29	M	Tracheal secretion	Neurosurgery	2021-08-08
18815	HOSPITAL CIVIL DE GUADALAJARA	21	M	Blood	Intensive Care Unit	2021-08-25
18816	HOSPITAL CIVIL DE GUADALAJARA	68	F	Expectoration	COVID	2021-10-07
18817	HOSPITAL CIVIL DE GUADALAJARA	25	F	Tracheal secretion	Intensive Care Unit	2021-10-06
18818	HOSPITAL CIVIL DE GUADALAJARA	34	F	Blood	Intensive Care Unit	2021-10-11
18821	HOSPITAL CIVIL DE GUADALAJARA	56	F	Blood	Intensive Care Unit	2021-09-14
18822	HOSPITAL CIVIL DE GUADALAJARA	69	M	Tracheal secretion	Intensive Care Unit	2021-09-14
18823	HOSPITAL CIVIL DE GUADALAJARA	34	M	Wound	Plastic surgery	2021-09-23
18824	HOSPITAL CIVIL DE GUADALAJARA	21	F	Tracheal secretion	Intensive Care Unit	2021-09-24
18825	HOSPITAL CIVIL DE GUADALAJARA	35	F	Stool	Internal Medicine	2021-06-14
18832	HOSPITAL CIVIL DE GUADALAJARA	68	M	Bronchial secretion	Gastroenterology	2021-11-03
18837	HOSPITAL CIVIL DE GUADALAJARA	71	M	Wound	Gastroenterology	2021-11-03
18878	HOSPITAL CIVIL DE GUADALAJARA	2	M	Urine	Pediatric surgery	2021-12-15
18879	HOSPITAL CIVIL DE GUADALAJARA	42	M	Wound	Plastic surgery	2021-12-22
18879	HOSPITAL CIVIL DE GUADALAJARA	43	M	Secretion	Intensive Care Unit	2021-12-22
19170	INSTITUTO NACIONAL DE CANCEROLOGÍA	Unknown	Unknown	Secretion	Unknown	Unknown
19171	HOSPITAL CIVIL DE GUADALAJARA	35	F	Urine	Internal Medicine	2021-01-03
19175	HOSPITAL GENERAL DEL ESTADO DR. ERNESTO RAMOS BOURS	Unknown	Unknown	Stool	Unknown	Unknown
19177	HOSPITAL CIVIL DE GUADALAJARA	25	M	Tracheal secretion	Surgery	2021-11-03
19178	HOSPITAL CIVIL DE GUADALAJARA	65	M	Tracheal secretion	COVID	2021-11-03
19179	HOSPITAL GENERAL DE ZONA N.1 NUEVA FRONTERA	Unknown	Unknown	Wound	Unknown	Unknown
19182	HOSPITAL GENERAL DR. AGUSTIN O'HORAN	Unknown	Unknown	Blood	Unknown	Unknown
19184	HOSPITAL CIVIL DE GUADALAJARA	63	M	Tracheal secretion	Intensive Care Unit	2021-09-15
19185	HOSPITAL CIVIL DE GUADALAJARA	69	F	Secretion	COVID	2021-09-15
19186	HOSPITAL CIVIL DE GUADALAJARA	29	M	Secretion	Plastic surgery	2021-09-15
19187	HOSPITAL CIVIL DE GUADALAJARA	56	F	Secretion	COVID	2021-10-02
19188	HOSPITAL CIVIL DE GUADALAJARA	33	M	Secretion	Plastic surgery	2021-10-10
19189	HOSPITAL CIVIL DE GUADALAJARA	38	F	Urine	Internal Medicine	2021-10-18
19222	HOSPITAL CIVIL DE GUADALAJARA	85	F	Cerebrospinal fluid	Geriatrics	2022-04-28
19228	HOSPITAL CIVIL DE GUADALAJARA	30	M	Urine	Plastic surgery	2022-03-12
19288	HOSPITAL CIVIL DE GUADALAJARA	28	M	Tracheal secretion	Neurosurgery	2022-06-28
19401	INSTITUTO NACIONAL DE REHABILITACIÓN	56	M	Urine	Neurosurgery	2019-09-10
19410	INSTITUTO NACIONAL DE REHABILITACIÓN	Unknown	Unknown	Unknown	Unknown	Unknown
19413	INSTITUTO NACIONAL DE REHABILITACIÓN	Unknown	Unknown	Unknown	Unknown	Unknown
20301	HOSPITAL CIVIL DE GUADALAJARA	26	M	Urine	Nephrology	2022-11-09
20348	HOSPITAL CIVIL DE GUADALAJARA	48	M	Blood	Plastic surgery	2023-06-12
20351	HOSPITAL CIVIL DE GUADALAJARA	62	F	Wound	Onology	2023-06-30
20384	HOSPITAL CIVIL DE GUADALAJARA	28	M	Tissue	Traumatology	2023-08-28
	Abbreviation: M: Masculine, F: Feminine.
